# Supplementary material for: The automated Galaxy-SynBioCAD pipeline for synthetic biology design and engineering
Source: Nat Commun. 2022 Aug 29;13:5082. doi: 10.1038/s41467-022-32661-x (PMC9424320; doi:10.1038/s41467-022-32661-x)
Supplement: Supplementary file 8 — Source Data File [file 41467_2022_32661_MOESM8_ESM.xlsx]

## Sheet: Figure1
Supplementary Source data file for Figure 1
Panel b
Opentrons (10 µl)					Manually (100 µl) & Opentrons (40 µl)
	Paris	Paris & London	London			Paris	Paris & London	London
White & Red	18	12	21		White & Red	15	36	27
White	7	1	11		White	7	3	11
Red	11	11	10		Red	8	33	16
Panel c
promoter PJ23116, Paris						promoter PJ23116, Paris & London						promoter PJ23116, London
	position	gene	RBS	count			position	gene	RBS	count			position	gene	RBS	count
	1	crtE	A03	1			1	crtE	A03	0			1	crtE	A03	1
	1	crtE	A04	7			1	crtE	A04	6			1	crtE	A04	6
	1	crtB	A03	6			1	crtB	A03	6			1	crtB	A03	6
	1	crtB	A04	3			1	crtB	A04	3			1	crtB	A04	5
	1	crtI	A03	4			1	crtI	A03	3			1	crtI	A03	4
	1	crtI	A04	5			1	crtI	A04	3			1	crtI	A04	3
	2	crtE	A03	2			2	crtE	A03	0			2	crtE	A03	0
	2	crtE	A04	7			2	crtE	A04	7			2	crtE	A04	8
	2	crtB	A03	3			2	crtB	A03	2			2	crtB	A03	2
	2	crtB	A04	4			2	crtB	A04	3			2	crtB	A04	4
	2	crtI	A03	6			2	crtI	A03	6			2	crtI	A03	7
	2	crtI	A04	4			2	crtI	A04	3			2	crtI	A04	4
	3	crtE	A03	4			3	crtE	A03	3			3	crtE	A03	4
	3	crtE	A04	5			3	crtE	A04	5			3	crtE	A04	6
	3	crtB	A03	5			3	crtB	A03	4			3	crtB	A03	4
	3	crtB	A04	5			3	crtB	A04	3			3	crtB	A04	4
	3	crtI	A03	3			3	crtI	A03	2			3	crtI	A03	3
	3	crtI	A04	4			3	crtI	A04	4			3	crtI	A04	4
	mean count						mean count						mean count
	4.333						3.5						4.167
promoter PJ23105, Paris						promoter PJ23105, Paris & London						promoter PJ23105, London
	position	gene	RBS	count			position	gene	RBS	count			position	gene	RBS	count
	1	crtE	A03	0			1	crtE	A03	0			1	crtE	A03	1
	1	crtE	A04	7			1	crtE	A04	6			1	crtE	A04	7
	1	crtB	A03	2			1	crtB	A03	2			1	crtB	A03	3
	1	crtB	A04	2			1	crtB	A04	2			1	crtB	A04	6
	1	crtI	A03	1			1	crtI	A03	1			1	crtI	A03	4
	1	crtI	A04	3			1	crtI	A04	1			1	crtI	A04	3
	2	crtE	A03	0			2	crtE	A03	0			2	crtE	A03	2
	2	crtE	A04	4			2	crtE	A04	3			2	crtE	A04	5
	2	crtB	A03	1			2	crtB	A03	1			2	crtB	A03	4
	2	crtB	A04	4			2	crtB	A04	3			2	crtB	A04	3
	2	crtI	A03	4			2	crtI	A03	3			2	crtI	A03	5
	2	crtI	A04	2			2	crtI	A04	2			2	crtI	A04	5
	3	crtE	A03	1			3	crtE	A03	0			3	crtE	A03	3
	3	crtE	A04	3			3	crtE	A04	3			3	crtE	A04	6
	3	crtB	A03	3			3	crtB	A03	3			3	crtB	A03	6
	3	crtB	A04	3			3	crtB	A04	1			3	crtB	A04	2
	3	crtI	A03	3			3	crtI	A03	3			3	crtI	A03	4
	3	crtI	A04	2			3	crtI	A04	2			3	crtI	A04	3
	mean count						mean count						mean count
	2.5						2						4
Panel d
well	Lycopene London (mg/gDCW)	Lycopene Paris (mg/gDCW)	Part 2	Linker 3	Part 3	Linker 4	Part 4	Linker 5	Part 5
H10	NaN	0.012	PJ23116	A03	crtE	A03	crtI	A03	crtB
E2	0.047	NaN	PJ23116	A03	crtE	A03	crtB	A04	crtI
B9	0.589	0.499	PJ23116	A04	crtE	A04	crtI	A03	crtB
B11	1.113	0.872	PJ23116	A03	crtB	A03	crtI	A03	crtE
D2	1.927	1.382	PJ23116	A03	crtB	A03	crtI	A04	crtE
C9	2.283	NaN	PJ23116	A03	crtI	A04	crtE	A03	crtB
D8	2.301	NaN	PJ23116	A04	crtI	A04	crtE	A03	crtB
A3	1.284	NaN	PJ23105	A03	crtB	A03	crtI	A04	crtE
G6	4.389	NaN	PJ23105	A04	crtI	A04	crtE	A04	crtB

## Sheet: Figure2
Supplementary Source data file for Figure 2
Panel d
Note: the data data are also available in supplementary dataset 2.
pathway_lit_ID	target_name	RetroPath_pathways_ID	matching_score	pathway_similarity
literature_1	2-amino-1,3-propanediol	rp_1_1	0.953333	1
literature_3	1,3-propanediol	rp_1_1	0.356522	0.666667
literature_4	S-limonene	rp_1_2	0.0123457	0.111111
literature_6	N-methylpyrrolinium	rp_1_1	0.460089	0.941667
literature_7	N-methylpyrrolinium	rp_1_1	0.460089	0.941667
literature_8	Limonene	rp_1_2	0.0838975	0.333333
literature_10	3-methybutanol	rp_2_1	0.0623047	0.25
literature_11	poly-3-hydroxybutyrate	rp_2_1	0.1	0.333333
literature_13	cis,cis-muconate	rp_3_1	0.505318	0.983333
literature_47	cis,cis-muconate	rp_1_1	0.50093	0.983333
literature_14	1-propanol	rp_1_1	0.0711323	0.333333
literature_15	1-propanol	rp_1_1	0.0711323	0.333333
literature_19	2,5-dihydroxybenzoicacid	rp_12_1	0.510094	1
literature_20	O-Acetyl-L-homoserine	rp_2_1	0.111111	0.333333
literature_25	vanillin	rp_5_1	0.916667	1
literature_26	benzylalcohol	rp_117_4	0.549908	0.988889
literature_29	mesaconicacid	rp_1_1	0.92	1
literature_30	p-hydroxystyrene	rp_3_1	0.984375	1
literature_31	lycopene	rp_4_28	0.85868	1
literature_33	theophylline	rp_1_1	0.638601	1
literature_34	theophylline	rp_1_1	0.653566	1
literature_35	caffeine	rp_2_1	0.163725	1
literature_36	caffeine	rp_2_1	0.163725	1
literature_37	caffeine	rp_2_1	0.163725	1
literature_38	caffeine	rp_2_1	0.163725	1
literature_39	caffeine	rp_2_1	0.163725	1
literature_41	4-hydroxymandelicacid	rp_1_2	1	1
literature_42	pyrogallol	rp_3_4	0.298237	1
literature_43	pyrogallol	rp_3_1	0.282873	0.973333
literature_44	pyrogallol	rp_3_1	0.275212	0.988889
literature_102	pyrogallol	rp_1_1	0.257774	1
literature_45	Pentadecane	rp_7_3	0.421587	0.666667
literature_46	salicylate	rp_4_1	0.270617	1
literature_52	phenol	rp_2_2	1	1
literature_53	3-hydroxypropanoate	rp_2_1	0.582788	1
literature_56	alpha-Arbutin	rp_2_1	0.25	0.5
literature_59	bisdemethoxycurcumin	rp_2_1	0.760097	1
literature_61	Acrylicacid	rp_64_2	0.286884	0.986667
literature_62	2,3-butanediol	rp_8_3	0.418638	0.666667
literature_63	Resveratrol	rp_8_3	0.628449	1
literature_64	Resveratrol	rp_8_3	0.63235	1
literature_65	beta-Carotene	rp_3_42	0.780769	1
literature_66	Astaxanthin	rp_3_197	0.290946	1
literature_67	Astaxanthin	rp_3_197	0.302374	1
literature_71	mesaconate	rp_1_1	0.781121	0.966667
literature_72	ectoine	rp_2_1	0.931429	1
literature_75	garbanzol	rp_1_7	0.568729	1
literature_79	n-butanol	rp_3_1	0.0297032	0.2
literature_80	1,3-diaminopropane	rp_7_1	0.851805	1
literature_81	2S-Eriodictyol	rp_14_1	0.360836	1
literature_82	4-hydroxybutyricacid	rp_9_2	0.777095	1
literature_83	4-coumarate	rp_3_1	0.82381	1
literature_84	4-hydroxycoumarin	rp_11_1	0.60771	1
literature_85	acetone	rp_5_1	0.495451	1
literature_87	biformene	rp_1_2	0.0998235	0.4
literature_114	biformene	rp_1_2	0.0998235	0.4
literature_88	caffeicacid	rp_7_1	0.952206	1
literature_91	ethylene	rp_1_2	1	1
literature_92	ferulate	rp_4_1	0.967623	1
literature_93	Isobutanol	rp_9_2	0.112972	0.504713
literature_94	Isobutanol	rp_9_2	0.129687	0.540764
literature_95	S-lactoyl-CoA	rp_1_2	0.818491	1
literature_96	malonicacid	rp_5_1	0.34661	0.966667
literature_97	monool	rp_8_16	0.885489	1
literature_98	manoyloxide	rp_8_3	0.821727	1
literature_99	miltiradiene	rp_6_4	0.885489	1
literature_100	Pinosylvin	rp_2_1	0.60258	1
literature_103	trans-resveratrol	rp_4_1	1	1
literature_104	rosmarinate	rp_1_6	0.164444	1
literature_105	rosmarinate	rp_9_3	0.218902	1
literature_106	sabinene	rp_1_2	1	1
literature_107	sclareol	rp_14_1	0.670094	1
literature_108	Geraniol	rp_1_2	0.684314	1
literature_110	valencene	rp_1_1	1	1
literature_111	4-hydroxy3-methoxybenzaldehyde	rp_17_1	0.600447	1
literature_112	4-hydroxy3-methoxybenzaldehyde	rp_5_1	0.709091	1
literature_113	xylitol	rp_6_4	1	1
Panel g
Note: these data are also available in supplementary dataset 3.
target_name	pathway_name	Lit_OR_Expert (Valid=1, Unlabeled= 0)	ML_valid_pathway_prob
rosmarinate	rp_53_13	0	0.143303
rosmarinate	rp_20_1	0	0.303419
rosmarinate	rp_65_21	0	0.0646196
rosmarinate	rp_38_4	0	0.215136
rosmarinate	rp_55_10	0	0.0648973
rosmarinate	rp_1_6	0	0.229217
rosmarinate	rp_30_9	0	0.131887
rosmarinate	rp_52_3	0	0.168
rosmarinate	rp_79_5	0	0.0646103
rosmarinate	rp_68_19	0	0.0890215
rosmarinate	rp_64_25	0	0.0644756
rosmarinate	rp_72_6	0	0.149698
rosmarinate	rp_18_10	0	0.258394
rosmarinate	rp_33_1	0	0.190083
rosmarinate	rp_69_6	0	0.219963
rosmarinate	rp_64_24	0	0.0638378
rosmarinate	rp_24_7	0	0.344012
rosmarinate	rp_28_10	0	0.130238
rosmarinate	rp_66_4	0	0.0887087
rosmarinate	rp_20_4	0	0.317468
rosmarinate	rp_62_14	0	0.189898
rosmarinate	rp_53_23	0	0.14527
rosmarinate	rp_61_29	0	0.194244
rosmarinate	rp_8_1	0	0.118784
rosmarinate	rp_64_29	0	0.063848
rosmarinate	rp_59_1	0	0.145784
rosmarinate	rp_3_5	0	0.128372
rosmarinate	rp_62_18	0	0.18987
rosmarinate	rp_23_2	0	0.345475
rosmarinate	rp_66_22	0	0.0918634
rosmarinate	rp_54_24	0	0.194244
rosmarinate	rp_61_15	0	0.186478
rosmarinate	rp_80_6	0	0.087983
rosmarinate	rp_44_1	0	0.273876
rosmarinate	rp_58_48	0	0.145605
rosmarinate	rp_37_1	0	0.215114
rosmarinate	rp_66_11	0	0.094541
rosmarinate	rp_57_1	0	0.145784
rosmarinate	rp_16_9	0	0.275733
rosmarinate	rp_32_4	0	0.194233
rosmarinate	rp_31_6	0	0.190103
rosmarinate	rp_63_17	0	0.0644654
rosmarinate	rp_56_5	0	0.0895248
rosmarinate	rp_61_7	0	0.186452
rosmarinate	rp_53_10	0	0.145807
rosmarinate	rp_17_12	0	0.258394
rosmarinate	rp_16_12	0	0.275762
rosmarinate	rp_79_12	0	0.0646196
rosmarinate	rp_75_1	0	0.103924
rosmarinate	rp_21_1	0	0.303419
rosmarinate	rp_55_1	0	0.0648881
rosmarinate	rp_56_9	0	0.0895377
rosmarinate	rp_64_7	0	0.0648881
rosmarinate	rp_60_21	0	0.1886
rosmarinate	rp_8_3	0	0.118784
rosmarinate	rp_42_5	0	0.280497
rosmarinate	rp_23_3	0	0.332188
rosmarinate	rp_67_44	0	0.0918634
rosmarinate	rp_66_13	0	0.08841
rosmarinate	rp_53_17	0	0.145247
rosmarinate	rp_59_5	0	0.145807
rosmarinate	rp_55_4	0	0.0648881
rosmarinate	rp_62_11	0	0.18987
rosmarinate	rp_54_29	0	0.184609
rosmarinate	rp_19_6	0	0.303444
rosmarinate	rp_62_8	0	0.186478
rosmarinate	rp_53_18	0	0.14394
rosmarinate	rp_57_13	0	0.145605
rosmarinate	rp_61_5	0	0.186452
rosmarinate	rp_8_7	0	0.124028
rosmarinate	rp_57_2	0	0.145784
rosmarinate	rp_5_9	0	0.172312
rosmarinate	rp_23_9	0	0.41516
rosmarinate	rp_46_9	0	0.103162
rosmarinate	rp_66_15	0	0.094555
rosmarinate	rp_64_26	0	0.0644756
rosmarinate	rp_61_44	0	0.1886
rosmarinate	rp_76_2	0	0.143021
rosmarinate	rp_17_9	0	0.261758
rosmarinate	rp_54_19	0	0.189898
rosmarinate	rp_61_14	0	0.186478
rosmarinate	rp_80_12	0	0.087997
rosmarinate	rp_50_5	0	0.149679
rosmarinate	rp_54_10	0	0.187759
rosmarinate	rp_58_26	0	0.145605
rosmarinate	rp_15_1	0	0.242315
rosmarinate	rp_2_3	0	0.288794
rosmarinate	rp_68_2	0	0.0887087
rosmarinate	rp_61_11	0	0.186478
rosmarinate	rp_64_30	0	0.063848
rosmarinate	rp_68_8	0	0.0887216
rosmarinate	rp_64_43	0	0.063848
rosmarinate	rp_67_47	0	0.0918634
rosmarinate	rp_22_4	0	0.336362
rosmarinate	rp_36_12	0	0.196751
rosmarinate	rp_68_17	0	0.087469
rosmarinate	rp_14_5	0	0.256857
rosmarinate	rp_7_3	0	0.167111
rosmarinate	rp_64_47	0	0.063848
rosmarinate	rp_62_9	0	0.185803
rosmarinate	rp_59_15	0	0.145605
rosmarinate	rp_71_2	0	0.103939
rosmarinate	rp_50_12	0	0.149698
rosmarinate	rp_58_41	0	0.145605
rosmarinate	rp_19_3	0	0.303419
rosmarinate	rp_67_8	0	0.0887087
rosmarinate	rp_64_4	0	0.0648881
rosmarinate	rp_28_8	0	0.130238
rosmarinate	rp_22_7	0	0.338334
rosmarinate	rp_56_23	0	0.087483
rosmarinate	rp_61_9	0	0.186478
rosmarinate	rp_22_2	0	0.332218
rosmarinate	rp_51_3	0	0.149679
rosmarinate	rp_53_14	0	0.14394
rosmarinate	rp_55_2	0	0.0648881
rosmarinate	rp_59_2	0	0.145784
rosmarinate	rp_29_11	0	0.131887
rosmarinate	rp_27_6	0	0.142718
rosmarinate	rp_25_6	0	0.148643
rosmarinate	rp_78_7	0	0.185688
rosmarinate	rp_58_35	0	0.145581
rosmarinate	rp_7_1	0	0.113084
rosmarinate	rp_61_24	0	0.188573
rosmarinate	rp_18_9	0	0.258368
rosmarinate	rp_34_3	0	0.201761
rosmarinate	rp_46_11	0	0.103177
rosmarinate	rp_54_35	0	0.184636
rosmarinate	rp_64_22	0	0.0638378
rosmarinate	rp_61_6	0	0.186452
rosmarinate	rp_13_6	0	0.251965
rosmarinate	rp_74_6	0	0.273902
rosmarinate	rp_59_20	0	0.143303
rosmarinate	rp_48_3	0	0.131141
rosmarinate	rp_34_8	0	0.198979
rosmarinate	rp_67_42	0	0.08841
rosmarinate	rp_65_24	0	0.0644756
rosmarinate	rp_63_2	0	0.0648881
rosmarinate	rp_60_22	0	0.194244
rosmarinate	rp_43_3	0	0.280497
rosmarinate	rp_52_6	0	0.168022
rosmarinate	rp_35_8	0	0.201718
rosmarinate	rp_56_12	0	0.0887216
rosmarinate	rp_60_15	0	0.194244
rosmarinate	rp_11_6	0	0.126727
rosmarinate	rp_58_22	0	0.14394
rosmarinate	rp_55_23	0	0.0646196
rosmarinate	rp_7_4	0	0.113084
rosmarinate	rp_53_9	0	0.145807
rosmarinate	rp_63_8	0	0.0648973
rosmarinate	rp_23_12	0	0.349952
rosmarinate	rp_60_3	0	0.186452
rosmarinate	rp_31_1	0	0.192486
rosmarinate	rp_29_5	0	0.134352
rosmarinate	rp_36_1	0	0.198959
rosmarinate	rp_24_4	0	0.338363
rosmarinate	rp_7_9	0	0.176726
rosmarinate	rp_54_6	0	0.186452
rosmarinate	rp_59_16	0	0.143326
rosmarinate	rp_35_5	0	0.241294
rosmarinate	rp_29_10	0	0.134363
rosmarinate	rp_57_8	0	0.145807
rosmarinate	rp_55_30	0	0.0638378
rosmarinate	rp_14_4	0	0.256878
rosmarinate	rp_47_2	0	0.103939
rosmarinate	rp_70_6	0	0.280523
rosmarinate	rp_67_43	0	0.0918634
rosmarinate	rp_15_2	0	0.242335
rosmarinate	rp_67_33	0	0.0883961
rosmarinate	rp_54_1	0	0.186452
rosmarinate	rp_53_24	0	0.143964
rosmarinate	rp_64_19	0	0.0638378
rosmarinate	rp_30_11	0	0.147836
rosmarinate	rp_22_5	0	0.351458
rosmarinate	rp_75_4	0	0.104962
rosmarinate	rp_56_20	0	0.0918634
rosmarinate	rp_63_20	0	0.0638378
rosmarinate	rp_49_2	0	0.143021
rosmarinate	rp_68_13	0	0.087483
rosmarinate	rp_60_18	0	0.194217
rosmarinate	rp_70_3	0	0.280497
rosmarinate	rp_35_10	0	0.241317
rosmarinate	rp_7_12	0	0.176726
rosmarinate	rp_56_25	0	0.0890215
rosmarinate	rp_30_6	0	0.131898
rosmarinate	rp_57_23	0	0.143964
rosmarinate	rp_42_11	0	0.280523
rosmarinate	rp_64_18	0	0.0644654
rosmarinate	rp_73_3	0	0.225729
rosmarinate	rp_55_19	0	0.0644756
rosmarinate	rp_59_14	0	0.143326
rosmarinate	rp_67_16	0	0.0887216
rosmarinate	rp_58_36	0	0.145581
rosmarinate	rp_7_11	0	0.11736
rosmarinate	rp_54_2	0	0.186452
rosmarinate	rp_47_5	0	0.103162
rosmarinate	rp_53_32	0	0.143964
rosmarinate	rp_67_4	0	0.0887087
rosmarinate	rp_54_32	0	0.194244
rosmarinate	rp_63_15	0	0.063848
rosmarinate	rp_43_6	0	0.280523
rosmarinate	rp_55_20	0	0.063848
rosmarinate	rp_68_20	0	0.0890215
rosmarinate	rp_36_6	0	0.203453
rosmarinate	rp_63_14	0	0.063848
rosmarinate	rp_6_4	0	0.124028
rosmarinate	rp_67_6	0	0.0887087
rosmarinate	rp_41_2	0	0.269294
rosmarinate	rp_63_11	0	0.0638378
rosmarinate	rp_1_5	0	0.229196
rosmarinate	rp_16_6	0	0.275762
rosmarinate	rp_29_12	0	0.131898
rosmarinate	rp_7_6	0	0.167111
rosmarinate	rp_67_46	0	0.0918634
rosmarinate	rp_60_16	0	0.194244
rosmarinate	rp_38_3	0	0.215136
rosmarinate	rp_55_5	0	0.0648881
rosmarinate	rp_61_1	0	0.186452
rosmarinate	rp_37_6	0	0.22287
rosmarinate	rp_41_3	0	0.280497
rosmarinate	rp_3_2	0	0.126801
rosmarinate	rp_77_5	0	0.145247
rosmarinate	rp_53_4	0	0.145784
rosmarinate	rp_63_13	0	0.0644756
rosmarinate	rp_9_3	0	0.240047
rosmarinate	rp_54_21	0	0.186478
rosmarinate	rp_12_4	0	0.181287
rosmarinate	rp_55_24	0	0.063848
rosmarinate	rp_53_15	0	0.145784
rosmarinate	rp_54_27	0	0.186452
rosmarinate	rp_64_1	0	0.0648881
rosmarinate	rp_7_7	0	0.11736
rosmarinate	rp_40_6	0	0.28297
rosmarinate	rp_38_1	0	0.215114
rosmarinate	rp_60_1	0	0.186452
rosmarinate	rp_67_35	0	0.0918494
rosmarinate	rp_65_15	0	0.0644756
rosmarinate	rp_64_28	0	0.063848
rosmarinate	rp_54_28	0	0.186452
rosmarinate	rp_26_4	0	0.144935
rosmarinate	rp_2_4	0	0.288819
rosmarinate	rp_62_13	0	0.18583
rosmarinate	rp_32_3	0	0.194213
rosmarinate	rp_73_6	0	0.225751
rosmarinate	rp_67_41	0	0.08841
rosmarinate	rp_17_2	0	0.25353
rosmarinate	rp_56_26	0	0.0918494
rosmarinate	rp_61_16	0	0.186478
rosmarinate	rp_10_4	0	0.300611
rosmarinate	rp_65_1	0	0.0648881
rosmarinate	rp_26_3	0	0.144919
rosmarinate	rp_65_3	0	0.0648881
rosmarinate	rp_58_11	0	0.145807
rosmarinate	rp_48_2	0	0.104962
rosmarinate	rp_51_4	0	0.149698
rosmarinate	rp_42_12	0	0.280523
rosmarinate	rp_57_20	0	0.14394
rosmarinate	rp_65_20	0	0.0644654
rosmarinate	rp_13_3	0	0.251945
rosmarinate	rp_27_1	0	0.138783
rosmarinate	rp_68_14	0	0.0890355
rosmarinate	rp_67_2	0	0.0887087
rosmarinate	rp_62_12	0	0.18987
rosmarinate	rp_4_4	0	0.16836
rosmarinate	rp_18_7	0	0.289829
rosmarinate	rp_68_7	0	0.0887216
rosmarinate	rp_5_1	0	0.111436
rosmarinate	rp_66_18	0	0.0918494
rosmarinate	rp_58_28	0	0.145605
rosmarinate	rp_49_3	0	0.149679
rosmarinate	rp_39_5	0	0.220688
rosmarinate	rp_55_15	0	0.0648881
rosmarinate	rp_58_18	0	0.145581
rosmarinate	rp_46_8	0	0.103177
rosmarinate	rp_24_6	0	0.352139
rosmarinate	rp_33_6	0	0.184686
rosmarinate	rp_74_3	0	0.273876
rosmarinate	rp_66_9	0	0.0883961
rosmarinate	rp_78_10	0	0.185661
rosmarinate	rp_56_27	0	0.0887087
rosmarinate	rp_67_23	0	0.0918494
rosmarinate	rp_64_5	0	0.0648881
rosmarinate	rp_24_1	0	0.346205
rosmarinate	rp_77_11	0	0.14527
rosmarinate	rp_44_4	0	0.329823
rosmarinate	rp_40_3	0	0.282944
rosmarinate	rp_66_24	0	0.0918634
rosmarinate	rp_50_6	0	0.149679
rosmarinate	rp_10_3	0	0.300584
rosmarinate	rp_28_5	0	0.130226
rosmarinate	rp_58_7	0	0.145784
rosmarinate	rp_61_10	0	0.186478
rosmarinate	rp_39_4	0	0.22071
rosmarinate	rp_9_2	0	0.234181
rosmarinate	rp_56_31	0	0.0890355
rosmarinate	rp_65_2	0	0.0648881
rosmarinate	rp_21_4	0	0.303788
rosmarinate	rp_55_21	0	0.0648973
rosmarinate	rp_56_4	0	0.0895248
rosmarinate	rp_53_31	0	0.143326
rosmarinate	rp_58_13	0	0.145807
rosmarinate	rp_5_10	0	0.11736
rosmarinate	rp_71_1	0	0.103924
rosmarinate	rp_12_1	0	0.17464
rosmarinate	rp_58_5	0	0.145784
rosmarinate	rp_16_11	0	0.275733
rosmarinate	rp_30_8	0	0.147853
rosmarinate	rp_58_47	0	0.145605
rosmarinate	rp_69_5	0	0.219941
rosmarinate	rp_25_1	0	0.1484
rosmarinate	rp_18_8	0	0.289858
rosmarinate	rp_34_10	0	0.203687
rosmarinate	rp_6_2	0	0.118104
rosmarinate	rp_58_1	0	0.145784
rosmarinate	rp_67_37	0	0.0918494
rosmarinate	rp_76_1	0	0.143002
rosmarinate	rp_61_35	0	0.188573
rosmarinate	rp_50_11	0	0.149698
rosmarinate	rp_67_29	0	0.0918634
rosmarinate	rp_58_14	0	0.145807
rosmarinate	rp_28_7	0	0.130226
rosmarinate	rp_72_5	0	0.149679
rosmarinate	rp_58_24	0	0.145581
rosmarinate	rp_61_20	0	0.188573
rosmarinate	rp_38_6	0	0.220688
rosmarinate	rp_45_3	0	0.103943
rosmarinate	rp_4_5	1	0.168339
rosmarinate	rp_64_48	0	0.063848
rosmarinate	rp_34_5	0	0.203666
rosmarinate	rp_11_3	0	0.126714
rosmarinate	rp_62_7	0	0.186478
rosmarinate	rp_17_11	0	0.258368
rosmarinate	rp_57_14	0	0.143964
rosmarinate	rp_45_2	0	0.103939
rosmarinate	rp_56_22	0	0.0887216
rosmarinate	rp_35_7	0	0.201698
rosmarinate	rp_5_6	0	0.176726
rosmarinate	rp_60_20	0	0.194217
rosmarinate	rp_56_30	0	0.0918494
rosmarinate	rp_61_34	0	0.188573
rosmarinate	rp_65_14	0	0.0644756
rosmarinate	rp_8_5	0	0.124028
rosmarinate	rp_42_10	0	0.280497
rosmarinate	rp_36_7	0	0.196731
rosmarinate	rp_57_19	0	0.14394
rosmarinate	rp_59_19	0	0.145581
rosmarinate	rp_46_2	0	0.103924
Resveratrol	rp_8_1	0	0.731464
Resveratrol	rp_4_4	0	0.194292
Resveratrol	rp_12_1	0	0.42749
Resveratrol	rp_5_6	0	0.0487678
Resveratrol	rp_11_4	0	0.0225805
Resveratrol	rp_10_11	0	0.0290367
Resveratrol	rp_5_3	0	0.0495235
Resveratrol	rp_7_1	1	0.564014
Resveratrol	rp_3_2	0	0.826986
Resveratrol	rp_4_2	0	0.194292
Resveratrol	rp_10_3	0	0.0321944
Resveratrol	rp_11_2	0	0.0436207
Resveratrol	rp_5_1	0	0.0487678
Resveratrol	rp_11_6	0	0.0204852
Resveratrol	rp_4_6	0	0.194292
Resveratrol	rp_12_2	0	0.496959
Resveratrol	rp_10_1	0	0.0321944
Resveratrol	rp_12_4	0	0.50025
Resveratrol	rp_9_2	0	0.748378
Resveratrol	rp_4_3	0	0.196305
Resveratrol	rp_6_2	0	0.95233
Resveratrol	rp_1_1	0	0.723056
Resveratrol	rp_5_5	0	0.0989488
Resveratrol	rp_11_1	0	0.0436207
Resveratrol	rp_12_3	0	0.430781
Resveratrol	rp_2_1	0	0.717249
Resveratrol	rp_5_4	0	0.0487678
Resveratrol	rp_8_3	1	0.779259
Resveratrol	rp_10_7	0	0.0326446
Resveratrol	rp_5_2	0	0.0487678
Resveratrol	rp_4_1	0	0.194292
Resveratrol	rp_4_5	0	0.25364
2,5-dihydroxybenzoicacid	rp_68_1	0	0.0583695
2,5-dihydroxybenzoicacid	rp_19_2	0	0.428925
2,5-dihydroxybenzoicacid	rp_23_4	0	0.444901
2,5-dihydroxybenzoicacid	rp_60_4	0	0.0411627
2,5-dihydroxybenzoicacid	rp_59_2	0	0.045878
2,5-dihydroxybenzoicacid	rp_39_5	0	0.0119161
2,5-dihydroxybenzoicacid	rp_48_2	0	0.028942
2,5-dihydroxybenzoicacid	rp_32_6	0	0.843893
2,5-dihydroxybenzoicacid	rp_52_2	0	0.041315
2,5-dihydroxybenzoicacid	rp_22_9	0	0.287405
2,5-dihydroxybenzoicacid	rp_24_4	0	0.478295
2,5-dihydroxybenzoicacid	rp_27_1	0	0.49027
2,5-dihydroxybenzoicacid	rp_32_4	0	0.425385
2,5-dihydroxybenzoicacid	rp_54_5	0	0.0430612
2,5-dihydroxybenzoicacid	rp_83_1	0	0.0559442
2,5-dihydroxybenzoicacid	rp_10_1	0	0.622862
2,5-dihydroxybenzoicacid	rp_25_9	0	0.0921605
2,5-dihydroxybenzoicacid	rp_60_1	0	0.0397159
2,5-dihydroxybenzoicacid	rp_63_2	0	0.0563715
2,5-dihydroxybenzoicacid	rp_50_5	0	0.0241534
2,5-dihydroxybenzoicacid	rp_33_11	0	0.90114
2,5-dihydroxybenzoicacid	rp_82_1	0	0.0579229
2,5-dihydroxybenzoicacid	rp_57_2	0	0.0654173
2,5-dihydroxybenzoicacid	rp_51_1	0	0.0290952
2,5-dihydroxybenzoicacid	rp_71_1	0	0.0167929
2,5-dihydroxybenzoicacid	rp_47_5	0	0.0365123
2,5-dihydroxybenzoicacid	rp_43_2	0	0.0131041
2,5-dihydroxybenzoicacid	rp_21_6	0	0.573004
2,5-dihydroxybenzoicacid	rp_91_1	0	0.035917
2,5-dihydroxybenzoicacid	rp_1_1	0	0.979473
2,5-dihydroxybenzoicacid	rp_30_9	0	0.0893565
2,5-dihydroxybenzoicacid	rp_32_9	0	0.391972
2,5-dihydroxybenzoicacid	rp_38_1	0	0.00871386
2,5-dihydroxybenzoicacid	rp_49_1	0	0.0427429
2,5-dihydroxybenzoicacid	rp_25_12	0	0.45796
2,5-dihydroxybenzoicacid	rp_24_3	0	0.120889
2,5-dihydroxybenzoicacid	rp_30_1	0	0.0739852
2,5-dihydroxybenzoicacid	rp_23_2	0	0.416916
2,5-dihydroxybenzoicacid	rp_54_1	0	0.0449265
2,5-dihydroxybenzoicacid	rp_22_10	0	0.123755
2,5-dihydroxybenzoicacid	rp_53_3	0	0.0379743
2,5-dihydroxybenzoicacid	rp_80_1	0	0.0626876
2,5-dihydroxybenzoicacid	rp_49_4	0	0.0442182
2,5-dihydroxybenzoicacid	rp_5_1	0	0.254322
2,5-dihydroxybenzoicacid	rp_40_1	0	0.0296548
2,5-dihydroxybenzoicacid	rp_32_19	0	0.42745
2,5-dihydroxybenzoicacid	rp_25_8	0	0.434977
2,5-dihydroxybenzoicacid	rp_30_4	0	0.245317
2,5-dihydroxybenzoicacid	rp_39_1	0	0.0147577
2,5-dihydroxybenzoicacid	rp_33_5	0	0.488438
2,5-dihydroxybenzoicacid	rp_54_3	0	0.0430612
2,5-dihydroxybenzoicacid	rp_21_1	0	0.14656
2,5-dihydroxybenzoicacid	rp_14_1	0	0.245659
2,5-dihydroxybenzoicacid	rp_51_2	0	0.0290952
2,5-dihydroxybenzoicacid	rp_31_6	0	0.24497
2,5-dihydroxybenzoicacid	rp_56_5	0	0.0428658
2,5-dihydroxybenzoicacid	rp_32_3	0	0.406095
2,5-dihydroxybenzoicacid	rp_72_1	0	0.0509137
2,5-dihydroxybenzoicacid	rp_32_21	0	0.852227
2,5-dihydroxybenzoicacid	rp_26_1	0	0.403951
2,5-dihydroxybenzoicacid	rp_15_1	0	0.257374
2,5-dihydroxybenzoicacid	rp_7_1	0	0.87323
2,5-dihydroxybenzoicacid	rp_57_1	0	0.0654173
2,5-dihydroxybenzoicacid	rp_50_3	0	0.0241534
2,5-dihydroxybenzoicacid	rp_58_4	0	0.0375485
2,5-dihydroxybenzoicacid	rp_43_5	0	0.0108458
2,5-dihydroxybenzoicacid	rp_56_4	0	0.0407324
2,5-dihydroxybenzoicacid	rp_25_5	0	0.0855177
2,5-dihydroxybenzoicacid	rp_19_5	0	0.133646
2,5-dihydroxybenzoicacid	rp_37_2	0	0.0530668
2,5-dihydroxybenzoicacid	rp_70_1	0	0.0186815
2,5-dihydroxybenzoicacid	rp_15_4	0	0.688657
2,5-dihydroxybenzoicacid	rp_75_1	0	0.0738268
2,5-dihydroxybenzoicacid	rp_49_3	0	0.0345777
2,5-dihydroxybenzoicacid	rp_50_4	0	0.0250055
2,5-dihydroxybenzoicacid	rp_32_12	0	0.41074
2,5-dihydroxybenzoicacid	rp_51_5	0	0.0265312
2,5-dihydroxybenzoicacid	rp_13_3	0	0.283938
2,5-dihydroxybenzoicacid	rp_31_3	0	0.0638273
2,5-dihydroxybenzoicacid	rp_89_1	0	0.0385755
2,5-dihydroxybenzoicacid	rp_19_1	0	0.115061
2,5-dihydroxybenzoicacid	rp_69_2	0	0.0587405
2,5-dihydroxybenzoicacid	rp_33_10	0	0.467741
2,5-dihydroxybenzoicacid	rp_32_16	0	0.820069
2,5-dihydroxybenzoicacid	rp_59_4	0	0.0472778
2,5-dihydroxybenzoicacid	rp_18_5	0	0.186988
2,5-dihydroxybenzoicacid	rp_42_1	0	0.00795577
2,5-dihydroxybenzoicacid	rp_46_2	0	0.0307361
2,5-dihydroxybenzoicacid	rp_32_17	0	0.427064
2,5-dihydroxybenzoicacid	rp_13_5	0	0.278772
2,5-dihydroxybenzoicacid	rp_32_5	0	0.82818
2,5-dihydroxybenzoicacid	rp_40_5	0	0.0262617
2,5-dihydroxybenzoicacid	rp_45_3	0	0.0335574
2,5-dihydroxybenzoicacid	rp_32_15	0	0.800178
2,5-dihydroxybenzoicacid	rp_74_1	0	0.0743414
2,5-dihydroxybenzoicacid	rp_20_2	0	0.529226
2,5-dihydroxybenzoicacid	rp_40_4	0	0.0305657
2,5-dihydroxybenzoicacid	rp_24_2	0	0.452932
2,5-dihydroxybenzoicacid	rp_55_1	0	0.0759579
2,5-dihydroxybenzoicacid	rp_67_2	0	0.0214383
2,5-dihydroxybenzoicacid	rp_32_18	0	0.429149
2,5-dihydroxybenzoicacid	rp_43_4	0	0.013338
2,5-dihydroxybenzoicacid	rp_48_3	0	0.0259934
2,5-dihydroxybenzoicacid	rp_30_12	0	0.297603
2,5-dihydroxybenzoicacid	rp_73_1	0	0.0508638
2,5-dihydroxybenzoicacid	rp_44_5	0	0.025429
2,5-dihydroxybenzoicacid	rp_25_7	0	0.354325
2,5-dihydroxybenzoicacid	rp_15_6	0	0.691573
2,5-dihydroxybenzoicacid	rp_63_5	0	0.0457734
2,5-dihydroxybenzoicacid	rp_56_1	0	0.0395612
2,5-dihydroxybenzoicacid	rp_37_1	0	0.0519235
2,5-dihydroxybenzoicacid	rp_18_3	0	0.19215
2,5-dihydroxybenzoicacid	rp_95_1	0	0.00770893
2,5-dihydroxybenzoicacid	rp_55_4	0	0.0779925
2,5-dihydroxybenzoicacid	rp_43_1	0	0.0131041
2,5-dihydroxybenzoicacid	rp_41_1	0	0.0460836
2,5-dihydroxybenzoicacid	rp_23_6	0	0.472445
2,5-dihydroxybenzoicacid	rp_46_3	0	0.0268254
2,5-dihydroxybenzoicacid	rp_30_5	0	0.0846145
2,5-dihydroxybenzoicacid	rp_21_5	0	0.169854
2,5-dihydroxybenzoicacid	rp_46_5	0	0.0268254
2,5-dihydroxybenzoicacid	rp_33_3	0	0.872409
2,5-dihydroxybenzoicacid	rp_58_5	0	0.0379203
2,5-dihydroxybenzoicacid	rp_73_2	0	0.0520072
2,5-dihydroxybenzoicacid	rp_41_4	0	0.0475545
2,5-dihydroxybenzoicacid	rp_15_5	0	0.291498
2,5-dihydroxybenzoicacid	rp_32_14	0	0.829055
2,5-dihydroxybenzoicacid	rp_41_2	0	0.0460836
2,5-dihydroxybenzoicacid	rp_48_5	0	0.0259934
2,5-dihydroxybenzoicacid	rp_58_1	0	0.0373597
2,5-dihydroxybenzoicacid	rp_65_1	0	0.0394733
2,5-dihydroxybenzoicacid	rp_62_5	0	0.0387407
2,5-dihydroxybenzoicacid	rp_14_8	0	0.633692
2,5-dihydroxybenzoicacid	rp_41_5	0	0.0358447
2,5-dihydroxybenzoicacid	rp_2_1	0	0.992303
2,5-dihydroxybenzoicacid	rp_14_11	0	0.641092
2,5-dihydroxybenzoicacid	rp_32_20	0	0.431048
2,5-dihydroxybenzoicacid	rp_77_1	0	0.0679641
2,5-dihydroxybenzoicacid	rp_18_6	0	0.517736
2,5-dihydroxybenzoicacid	rp_47_1	0	0.0463223
2,5-dihydroxybenzoicacid	rp_52_3	0	0.0433549
2,5-dihydroxybenzoicacid	rp_60_3	0	0.0426482
2,5-dihydroxybenzoicacid	rp_67_1	0	0.019204
2,5-dihydroxybenzoicacid	rp_34_1	0	0.0596636
2,5-dihydroxybenzoicacid	rp_12_1	1	0.991002
2,5-dihydroxybenzoicacid	rp_62_1	0	0.0357506
2,5-dihydroxybenzoicacid	rp_38_5	0	0.00939738
2,5-dihydroxybenzoicacid	rp_23_5	0	0.125418
2,5-dihydroxybenzoicacid	rp_87_1	0	0.0474656
2,5-dihydroxybenzoicacid	rp_40_3	0	0.0262617
2,5-dihydroxybenzoicacid	rp_33_12	0	0.888392
2,5-dihydroxybenzoicacid	rp_22_12	0	0.430593
2,5-dihydroxybenzoicacid	rp_25_1	0	0.0783468
2,5-dihydroxybenzoicacid	rp_61_4	0	0.067403
2,5-dihydroxybenzoicacid	rp_29_2	0	0.388235
2,5-dihydroxybenzoicacid	rp_38_3	0	0.00939738
2,5-dihydroxybenzoicacid	rp_49_5	0	0.0345777
2,5-dihydroxybenzoicacid	rp_30_2	0	0.0768903
2,5-dihydroxybenzoicacid	rp_85_2	0	0.0591932
2,5-dihydroxybenzoicacid	rp_22_1	0	0.25123
2,5-dihydroxybenzoicacid	rp_22_5	0	0.278902
2,5-dihydroxybenzoicacid	rp_19_3	0	0.134691
2,5-dihydroxybenzoicacid	rp_59_5	0	0.0331989
2,5-dihydroxybenzoicacid	rp_32_1	0	0.402024
2,5-dihydroxybenzoicacid	rp_38_2	0	0.00871386
2,5-dihydroxybenzoicacid	rp_22_11	0	0.719888
2,5-dihydroxybenzoicacid	rp_55_2	0	0.0759579
2,5-dihydroxybenzoicacid	rp_76_1	0	0.0690211
2,5-dihydroxybenzoicacid	rp_42_2	0	0.00795577
2,5-dihydroxybenzoicacid	rp_33_9	0	0.506825
2,5-dihydroxybenzoicacid	rp_44_1	0	0.0282851
2,5-dihydroxybenzoicacid	rp_53_4	0	0.0532469
2,5-dihydroxybenzoicacid	rp_14_4	0	0.610512
2,5-dihydroxybenzoicacid	rp_13_6	0	0.666846
2,5-dihydroxybenzoicacid	rp_24_5	0	0.125651
2,5-dihydroxybenzoicacid	rp_54_4	0	0.0465277
2,5-dihydroxybenzoicacid	rp_14_12	0	0.635219
2,5-dihydroxybenzoicacid	rp_93_1	0	0.00848904
2,5-dihydroxybenzoicacid	rp_65_2	0	0.0442529
2,5-dihydroxybenzoicacid	rp_30_8	0	0.277454
2,5-dihydroxybenzoicacid	rp_3_1	0	0.672808
2,5-dihydroxybenzoicacid	rp_17_1	0	0.692739
2,5-dihydroxybenzoicacid	rp_28_1	0	0.355405
2,5-dihydroxybenzoicacid	rp_96_1	0	0.0309562
2,5-dihydroxybenzoicacid	rp_32_23	0	0.843869
2,5-dihydroxybenzoicacid	rp_13_4	0	0.660401
2,5-dihydroxybenzoicacid	rp_31_1	0	0.0590517
2,5-dihydroxybenzoicacid	rp_25_2	0	0.116056
2,5-dihydroxybenzoicacid	rp_62_3	0	0.0387407
2,5-dihydroxybenzoicacid	rp_83_2	0	0.0655562
2,5-dihydroxybenzoicacid	rp_51_3	0	0.0265312
2,5-dihydroxybenzoicacid	rp_52_5	0	0.0433549
2,5-dihydroxybenzoicacid	rp_57_4	0	0.0676779
2,5-dihydroxybenzoicacid	rp_15_2	0	0.64253
2,5-dihydroxybenzoicacid	rp_24_1	0	0.108934
2,5-dihydroxybenzoicacid	rp_33_2	0	0.424176
2,5-dihydroxybenzoicacid	rp_25_3	0	0.330482
2,5-dihydroxybenzoicacid	rp_52_4	0	0.0414962
2,5-dihydroxybenzoicacid	rp_32_8	0	0.836619
2,5-dihydroxybenzoicacid	rp_44_2	0	0.0282851
2,5-dihydroxybenzoicacid	rp_30_11	0	0.27735
2,5-dihydroxybenzoicacid	rp_64_1	0	0.0397218
2,5-dihydroxybenzoicacid	rp_62_4	0	0.0369121
2,5-dihydroxybenzoicacid	rp_40_2	0	0.0296548
2,5-dihydroxybenzoicacid	rp_98_1	0	0.0313517
2,5-dihydroxybenzoicacid	rp_60_5	0	0.0426482
2,5-dihydroxybenzoicacid	rp_47_4	0	0.0483079
2,5-dihydroxybenzoicacid	rp_20_3	0	0.16032
2,5-dihydroxybenzoicacid	rp_39_2	0	0.0147577
2,5-dihydroxybenzoicacid	rp_15_3	0	0.309584
2,5-dihydroxybenzoicacid	rp_36_1	0	0.0519305
2,5-dihydroxybenzoicacid	rp_30_6	0	0.092876
2,5-dihydroxybenzoicacid	rp_24_6	0	0.505938
2,5-dihydroxybenzoicacid	rp_11_1	1	0.993236
2,5-dihydroxybenzoicacid	rp_22_2	0	0.105302
2,5-dihydroxybenzoicacid	rp_43_3	0	0.0108458
2,5-dihydroxybenzoicacid	rp_21_2	0	0.51876
2,5-dihydroxybenzoicacid	rp_75_2	0	0.0834707
2,5-dihydroxybenzoicacid	rp_66_1	0	0.0199653
2,5-dihydroxybenzoicacid	rp_63_4	0	0.0585733
2,5-dihydroxybenzoicacid	rp_47_2	0	0.0463223
2,5-dihydroxybenzoicacid	rp_45_2	0	0.042463
2,5-dihydroxybenzoicacid	rp_78_1	0	0.0656084
2,5-dihydroxybenzoicacid	rp_94_1	0	0.032893
2,5-dihydroxybenzoicacid	rp_58_3	0	0.0379203
2,5-dihydroxybenzoicacid	rp_35_2	0	0.061251
2,5-dihydroxybenzoicacid	rp_61_3	0	0.0553594
2,5-dihydroxybenzoicacid	rp_29_3	0	0.475355
2,5-dihydroxybenzoicacid	rp_44_3	0	0.025429
2,5-dihydroxybenzoicacid	rp_86_1	0	0.0430172
2,5-dihydroxybenzoicacid	rp_25_4	0	0.404558
2,5-dihydroxybenzoicacid	rp_22_4	0	0.370133
2,5-dihydroxybenzoicacid	rp_27_3	0	0.524825
2,5-dihydroxybenzoicacid	rp_33_6	0	0.44745
2,5-dihydroxybenzoicacid	rp_63_1	0	0.0563715
2,5-dihydroxybenzoicacid	rp_4_1	1	0.893239
2,5-dihydroxybenzoicacid	rp_20_4	0	0.548773
2,5-dihydroxybenzoicacid	rp_14_2	0	0.249214
2,5-dihydroxybenzoicacid	rp_51_4	0	0.029993
2,5-dihydroxybenzoicacid	rp_29_1	0	0.425984
2,5-dihydroxybenzoicacid	rp_49_2	0	0.0427429
2,5-dihydroxybenzoicacid	rp_77_2	0	0.0784552
2,5-dihydroxybenzoicacid	rp_33_8	0	0.856347
2,5-dihydroxybenzoicacid	rp_79_1	0	0.0607088
2,5-dihydroxybenzoicacid	rp_57_5	0	0.0531455
2,5-dihydroxybenzoicacid	rp_20_6	0	0.583182
2,5-dihydroxybenzoicacid	rp_45_1	0	0.042463
2,5-dihydroxybenzoicacid	rp_46_4	0	0.03101
2,5-dihydroxybenzoicacid	rp_33_7	0	0.874749
2,5-dihydroxybenzoicacid	rp_59_1	0	0.045878
2,5-dihydroxybenzoicacid	rp_32_11	0	0.395393
2,5-dihydroxybenzoicacid	rp_41_3	0	0.0358447
2,5-dihydroxybenzoicacid	rp_55_3	0	0.0639393
2,5-dihydroxybenzoicacid	rp_32_22	0	0.868699
2,5-dihydroxybenzoicacid	rp_61_5	0	0.0553594
2,5-dihydroxybenzoicacid	rp_50_2	0	0.0243171
2,5-dihydroxybenzoicacid	rp_13_2	0	0.660811
2,5-dihydroxybenzoicacid	rp_23_3	0	0.108534
2,5-dihydroxybenzoicacid	rp_14_6	0	0.269935
2,5-dihydroxybenzoicacid	rp_30_3	0	0.228225
2,5-dihydroxybenzoicacid	rp_50_1	0	0.0243171
2,5-dihydroxybenzoicacid	rp_20_5	0	0.18935
2,5-dihydroxybenzoicacid	rp_33_1	0	0.462608
2,5-dihydroxybenzoicacid	rp_18_2	0	0.460441
2,5-dihydroxybenzoicacid	rp_61_1	0	0.0656255
2,5-dihydroxybenzoicacid	rp_57_3	0	0.0531455
2,5-dihydroxybenzoicacid	rp_25_10	0	0.134655
2,5-dihydroxybenzoicacid	rp_42_3	0	0.00894084
2,5-dihydroxybenzoicacid	rp_31_5	0	0.0720166
2,5-dihydroxybenzoicacid	rp_9_1	0	0.875083
2,5-dihydroxybenzoicacid	rp_27_2	0	0.448337
2,5-dihydroxybenzoicacid	rp_38_4	0	0.0088966
2,5-dihydroxybenzoicacid	rp_81_2	0	0.0706452
2,5-dihydroxybenzoicacid	rp_6_1	0	0.630609
2,5-dihydroxybenzoicacid	rp_54_2	0	0.0449265
2,5-dihydroxybenzoicacid	rp_32_2	0	0.419784
2,5-dihydroxybenzoicacid	rp_25_11	0	0.387431
2,5-dihydroxybenzoicacid	rp_23_1	0	0.107617
2,5-dihydroxybenzoicacid	rp_48_4	0	0.0300787
2,5-dihydroxybenzoicacid	rp_39_3	0	0.0119161
2,5-dihydroxybenzoicacid	rp_53_2	0	0.0517306
2,5-dihydroxybenzoicacid	rp_13_1	0	0.281919
2,5-dihydroxybenzoicacid	rp_32_24	0	0.861713
2,5-dihydroxybenzoicacid	rp_48_1	0	0.028942
2,5-dihydroxybenzoicacid	rp_25_6	0	0.109729
2,5-dihydroxybenzoicacid	rp_71_2	0	0.0189011
2,5-dihydroxybenzoicacid	rp_90_1	0	0.0404096
2,5-dihydroxybenzoicacid	rp_63_3	0	0.0457734
2,5-dihydroxybenzoicacid	rp_69_1	0	0.0574903
2,5-dihydroxybenzoicacid	rp_18_4	0	0.491424
2,5-dihydroxybenzoicacid	rp_16_1	0	0.7221
2,5-dihydroxybenzoicacid	rp_79_2	0	0.068154
2,5-dihydroxybenzoicacid	rp_14_9	0	0.256106
2,5-dihydroxybenzoicacid	rp_56_3	0	0.0428658
2,5-dihydroxybenzoicacid	rp_14_3	0	0.612675
2,5-dihydroxybenzoicacid	rp_44_4	0	0.0286913
2,5-dihydroxybenzoicacid	rp_30_10	0	0.0924606
2,5-dihydroxybenzoicacid	rp_46_1	0	0.0307361
2,5-dihydroxybenzoicacid	rp_20_1	0	0.16321
2,5-dihydroxybenzoicacid	rp_14_10	0	0.255919
2,5-dihydroxybenzoicacid	rp_32_10	0	0.406324
2,5-dihydroxybenzoicacid	rp_18_1	0	0.159515
2,5-dihydroxybenzoicacid	rp_39_4	0	0.0149941
2,5-dihydroxybenzoicacid	rp_45_5	0	0.0335574
2,5-dihydroxybenzoicacid	rp_35_1	0	0.0600008
2,5-dihydroxybenzoicacid	rp_14_7	0	0.636161
2,5-dihydroxybenzoicacid	rp_19_4	0	0.463644
2,5-dihydroxybenzoicacid	rp_85_1	0	0.0518027
2,5-dihydroxybenzoicacid	rp_97_1	0	0.0343139
2,5-dihydroxybenzoicacid	rp_47_3	0	0.0365123
2,5-dihydroxybenzoicacid	rp_42_5	0	0.00894084
2,5-dihydroxybenzoicacid	rp_52_1	0	0.0416501
2,5-dihydroxybenzoicacid	rp_31_2	0	0.200776
2,5-dihydroxybenzoicacid	rp_22_6	0	0.103719
2,5-dihydroxybenzoicacid	rp_31_4	0	0.216597
2,5-dihydroxybenzoicacid	rp_22_7	0	0.702486
2,5-dihydroxybenzoicacid	rp_84_1	0	0.0594636
2,5-dihydroxybenzoicacid	rp_56_2	0	0.0395612
2,5-dihydroxybenzoicacid	rp_55_5	0	0.0639393
2,5-dihydroxybenzoicacid	rp_22_3	0	0.67542
2,5-dihydroxybenzoicacid	rp_59_3	0	0.0331989
2,5-dihydroxybenzoicacid	rp_32_13	0	0.81095
2,5-dihydroxybenzoicacid	rp_8_1	0	0.187597
2,5-dihydroxybenzoicacid	rp_32_7	0	0.819373
2,5-dihydroxybenzoicacid	rp_21_3	0	0.143654
2,5-dihydroxybenzoicacid	rp_30_7	0	0.252296
2,5-dihydroxybenzoicacid	rp_19_6	0	0.480475
2,5-dihydroxybenzoicacid	rp_22_8	0	0.397579
2,5-dihydroxybenzoicacid	rp_33_4	0	0.855595
2,5-dihydroxybenzoicacid	rp_60_2	0	0.0397159
2,5-dihydroxybenzoicacid	rp_88_1	0	0.0401126
2,5-dihydroxybenzoicacid	rp_53_1	0	0.0517306
2,5-dihydroxybenzoicacid	rp_62_2	0	0.0357506
2,5-dihydroxybenzoicacid	rp_45_4	0	0.0439875
2,5-dihydroxybenzoicacid	rp_81_1	0	0.0616074
2,5-dihydroxybenzoicacid	rp_53_5	0	0.0379743
2,5-dihydroxybenzoicacid	rp_14_5	0	0.26624
2,5-dihydroxybenzoicacid	rp_21_4	0	0.539534
2,5-dihydroxybenzoicacid	rp_61_2	0	0.0656255
2,5-dihydroxybenzoicacid	rp_58_2	0	0.0370693
2,5-dihydroxybenzoicacid	rp_92_1	0	0.0212843
2,5-dihydroxybenzoicacid	rp_42_4	0	0.0081383
(E,E)-Farnesol	rp_14_1	0	0.761954
(E,E)-Farnesol	rp_27_1	0	0.0250502
(E,E)-Farnesol	rp_21_2	0	0.119526
(E,E)-Farnesol	rp_9_8	0	0.137529
(E,E)-Farnesol	rp_28_1	0	0.0136688
(E,E)-Farnesol	rp_23_2	0	0.0573635
(E,E)-Farnesol	rp_5_1	0	0.851815
(E,E)-Farnesol	rp_14_4	0	0.905458
(E,E)-Farnesol	rp_20_18	0	0.0204419
(E,E)-Farnesol	rp_8_5	0	0.487499
(E,E)-Farnesol	rp_24_1	0	0.0539822
(E,E)-Farnesol	rp_9_16	0	0.0745455
(E,E)-Farnesol	rp_10_2	0	0.678947
(E,E)-Farnesol	rp_4_1	0	0.85072
(E,E)-Farnesol	rp_17_64	0	0.812592
(E,E)-Farnesol	rp_28_3	0	0.0148984
(E,E)-Farnesol	rp_6_4	0	0.900878
(E,E)-Farnesol	rp_9_3	0	0.156719
(E,E)-Farnesol	rp_17_178	0	0.843855
(E,E)-Farnesol	rp_22_5	0	0.0866414
(E,E)-Farnesol	rp_16_20	0	0.807907
(E,E)-Farnesol	rp_20_7	0	0.0273713
(E,E)-Farnesol	rp_8_3	0	0.418423
(E,E)-Farnesol	rp_6_2	0	0.901246
(E,E)-Farnesol	rp_28_15	0	0.0130216
(E,E)-Farnesol	rp_25_6	0	0.042806
(E,E)-Farnesol	rp_25_8	0	0.0476629
(E,E)-Farnesol	rp_11_1	0	0.762846
(E,E)-Farnesol	rp_28_13	0	0.0100859
(E,E)-Farnesol	rp_9_9	0	0.0512795
(E,E)-Farnesol	rp_1_1	0	0.895588
(E,E)-Farnesol	rp_20_1	0	0.0282407
(E,E)-Farnesol	rp_24_4	0	0.0599805
(E,E)-Farnesol	rp_11_2	0	0.784675
(E,E)-Farnesol	rp_27_8	0	0.021332
(E,E)-Farnesol	rp_5_2	0	0.857609
(E,E)-Farnesol	rp_23_3	0	0.0639073
(E,E)-Farnesol	rp_9_12	0	0.0459592
(E,E)-Farnesol	rp_26_3	0	0.0351631
(E,E)-Farnesol	rp_19_27	0	0.87575
(E,E)-Farnesol	rp_26_5	0	0.0309924
(E,E)-Farnesol	rp_13_2	0	0.569685
(E,E)-Farnesol	rp_20_16	0	0.0159456
(E,E)-Farnesol	rp_9_20	0	0.0808373
(E,E)-Farnesol	rp_27_10	0	0.0149906
(E,E)-Farnesol	rp_18_2	0	0.882005
(E,E)-Farnesol	rp_27_17	0	0.0149906
(E,E)-Farnesol	rp_20_13	0	0.0169994
(E,E)-Farnesol	rp_4_2	1	0.854807
(E,E)-Farnesol	rp_3_2	0	0.0677993
(E,E)-Farnesol	rp_7_7	0	0.381046
(E,E)-Farnesol	rp_28_19	0	0.0114693
(E,E)-Farnesol	rp_19_7	0	0.777992
(E,E)-Farnesol	rp_27_15	0	0.0196992
(E,E)-Farnesol	rp_28_7	0	0.0137352
(E,E)-Farnesol	rp_28_10	0	0.0104917
(E,E)-Farnesol	rp_22_7	0	0.100383
(E,E)-Farnesol	rp_27_19	0	0.0203039
(E,E)-Farnesol	rp_1_2	0	0.903759
(E,E)-Farnesol	rp_21_4	0	0.132297
(E,E)-Farnesol	rp_28_5	0	0.0125806
(E,E)-Farnesol	rp_27_6	0	0.0191656
(E,E)-Farnesol	rp_13_4	0	0.546064
(E,E)-Farnesol	rp_28_18	0	0.0100739
(E,E)-Farnesol	rp_9_18	0	0.103746
(E,E)-Farnesol	rp_20_19	0	0.0206374
(E,E)-Farnesol	rp_12_8	0	0.750562
(E,E)-Farnesol	rp_15_2	0	0.853077
(E,E)-Farnesol	rp_10_1	0	0.666643
(E,E)-Farnesol	rp_9_13	0	0.0756797
(E,E)-Farnesol	rp_7_6	0	0.448536
(E,E)-Farnesol	rp_28_12	0	0.0120212
(E,E)-Farnesol	rp_15_23	0	0.907588
(E,E)-Farnesol	rp_18_3	0	0.885168
(E,E)-Farnesol	rp_27_14	0	0.0152667
(E,E)-Farnesol	rp_2_1	0	0.00989458
(E,E)-Farnesol	rp_27_12	0	0.0203039
(E,E)-Farnesol	rp_20_11	0	0.0206374
(E,E)-Farnesol	rp_12_14	0	0.782348
(E,E)-Farnesol	rp_20_10	0	0.0204419
(E,E)-Farnesol	rp_9_6	0	0.1848
(E,E)-Farnesol	rp_20_4	0	0.0315135
(E,E)-Farnesol	rp_16_9	0	0.740656
(E,E)-Farnesol	rp_20_5	0	0.0244418
(E,E)-Farnesol	rp_27_4	0	0.0276527
(E,E)-Farnesol	rp_9_2	0	0.212822
biformene	rp_1_2	1	0.993712
3-hydroxypropanoate	rp_22_1	0	0.231851
3-hydroxypropanoate	rp_43_3	0	0.0456758
3-hydroxypropanoate	rp_33_3	0	0.066529
3-hydroxypropanoate	rp_22_2	0	0.383574
3-hydroxypropanoate	rp_55_1	0	0.0308339
3-hydroxypropanoate	rp_11_1	0	0.164704
3-hydroxypropanoate	rp_31_13	0	0.0580146
3-hydroxypropanoate	rp_36_18	0	0.105088
3-hydroxypropanoate	rp_26_1	0	0.271502
3-hydroxypropanoate	rp_31_17	0	0.0374281
3-hydroxypropanoate	rp_37_7	0	0.0742672
3-hydroxypropanoate	rp_25_1	0	0.0810809
3-hydroxypropanoate	rp_56_1	0	0.0284385
3-hydroxypropanoate	rp_37_8	0	0.0654102
3-hydroxypropanoate	rp_32_7	0	0.0521247
3-hydroxypropanoate	rp_31_12	0	0.0439966
3-hydroxypropanoate	rp_50_1	0	0.0318916
3-hydroxypropanoate	rp_42_4	0	0.0822699
3-hydroxypropanoate	rp_36_16	0	0.100797
3-hydroxypropanoate	rp_30_1	0	0.0738865
3-hydroxypropanoate	rp_21_2	0	0.356201
3-hydroxypropanoate	rp_29_2	0	0.0532552
3-hydroxypropanoate	rp_35_1	0	0.118439
3-hydroxypropanoate	rp_38_1	0	0.092023
3-hydroxypropanoate	rp_41_3	0	0.217519
3-hydroxypropanoate	rp_31_23	0	0.0379683
3-hydroxypropanoate	rp_8_1	0	0.138721
3-hydroxypropanoate	rp_32_9	0	0.0497635
3-hydroxypropanoate	rp_5_1	0	0.245495
3-hydroxypropanoate	rp_37_12	0	0.0510617
3-hydroxypropanoate	rp_31_2	0	0.0603796
3-hydroxypropanoate	rp_36_15	0	0.0573776
3-hydroxypropanoate	rp_31_15	0	0.0378299
3-hydroxypropanoate	rp_21_1	0	0.211659
3-hydroxypropanoate	rp_38_4	0	0.0564066
3-hydroxypropanoate	rp_20_2	0	0.314561
3-hydroxypropanoate	rp_15_2	0	0.238314
3-hydroxypropanoate	rp_31_5	0	0.0442815
3-hydroxypropanoate	rp_53_2	0	0.0456714
3-hydroxypropanoate	rp_37_10	0	0.0357943
3-hydroxypropanoate	rp_31_19	0	0.0264187
3-hydroxypropanoate	rp_37_1	0	0.0545286
3-hydroxypropanoate	rp_36_23	0	0.0701217
3-hydroxypropanoate	rp_47_15	0	0.178424
3-hydroxypropanoate	rp_3_1	0	0.354988
3-hydroxypropanoate	rp_31_18	0	0.0591734
3-hydroxypropanoate	rp_35_4	0	0.0747365
3-hydroxypropanoate	rp_31_1	0	0.0527497
3-hydroxypropanoate	rp_20_1	0	0.189609
3-hydroxypropanoate	rp_36_8	0	0.0762554
3-hydroxypropanoate	rp_32_1	0	0.0482607
3-hydroxypropanoate	rp_31_9	0	0.0363987
3-hydroxypropanoate	rp_47_11	0	0.252856
3-hydroxypropanoate	rp_31_6	0	0.0525245
3-hydroxypropanoate	rp_34_1	0	0.0886293
3-hydroxypropanoate	rp_51_1	0	0.0522165
3-hydroxypropanoate	rp_12_1	0	0.14383
3-hydroxypropanoate	rp_39_1	0	0.200441
3-hydroxypropanoate	rp_31_10	0	0.043527
3-hydroxypropanoate	rp_32_2	0	0.0482607
3-hydroxypropanoate	rp_54_1	0	0.0327912
3-hydroxypropanoate	rp_10_1	0	0.212198
3-hydroxypropanoate	rp_37_9	0	0.0883282
3-hydroxypropanoate	rp_40_1	0	0.0686537
3-hydroxypropanoate	rp_31_7	0	0.0419118
3-hydroxypropanoate	rp_31_8	0	0.0487493
3-hydroxypropanoate	rp_36_21	0	0.0708389
3-hydroxypropanoate	rp_9_1	0	0.354261
3-hydroxypropanoate	rp_1_3	0	0.258046
3-hydroxypropanoate	rp_36_13	0	0.0928095
3-hydroxypropanoate	rp_36_20	0	0.0544808
3-hydroxypropanoate	rp_36_1	0	0.0779923
3-hydroxypropanoate	rp_36_24	0	0.0524095
3-hydroxypropanoate	rp_34_3	0	0.101719
3-hydroxypropanoate	rp_16_5	0	0.141198
3-hydroxypropanoate	rp_31_20	0	0.0281894
3-hydroxypropanoate	rp_37_4	0	0.0497298
3-hydroxypropanoate	rp_37_2	0	0.0586392
3-hydroxypropanoate	rp_29_1	0	0.0712737
3-hydroxypropanoate	rp_36_12	0	0.0817096
3-hydroxypropanoate	rp_37_5	0	0.0526767
3-hydroxypropanoate	rp_34_4	0	0.0537779
3-hydroxypropanoate	rp_30_2	0	0.0621916
3-hydroxypropanoate	rp_36_6	0	0.0894753
3-hydroxypropanoate	rp_19_1	0	0.0878402
3-hydroxypropanoate	rp_34_2	0	0.0755654
3-hydroxypropanoate	rp_32_8	0	0.0521247
3-hydroxypropanoate	rp_32_12	0	0.0273178
3-hydroxypropanoate	rp_14_8	0	0.176942
3-hydroxypropanoate	rp_31_22	0	0.0254512
3-hydroxypropanoate	rp_46_1	0	0.0676672
3-hydroxypropanoate	rp_33_4	0	0.029601
3-hydroxypropanoate	rp_24_1	0	0.0912104
3-hydroxypropanoate	rp_32_11	0	0.0237418
3-hydroxypropanoate	rp_7_1	0	0.13395
3-hydroxypropanoate	rp_29_3	0	0.0735128
3-hydroxypropanoate	rp_13_1	0	0.126349
3-hydroxypropanoate	rp_36_14	0	0.110625
3-hydroxypropanoate	rp_1_4	0	0.144176
3-hydroxypropanoate	rp_18_1	0	0.0984733
3-hydroxypropanoate	rp_36_19	0	0.0472578
3-hydroxypropanoate	rp_17_3	0	0.249316
3-hydroxypropanoate	rp_28_2	0	0.370043
3-hydroxypropanoate	rp_44_4	0	0.0777989
3-hydroxypropanoate	rp_6_5	0	0.103794
3-hydroxypropanoate	rp_36_7	0	0.0694159
3-hydroxypropanoate	rp_37_6	0	0.058638
3-hydroxypropanoate	rp_4_1	0	0.517908
3-hydroxypropanoate	rp_1_1	0	0.110363
3-hydroxypropanoate	rp_6_4	0	0.0525793
3-hydroxypropanoate	rp_31_11	0	0.0363987
3-hydroxypropanoate	rp_36_11	0	0.0699261
3-hydroxypropanoate	rp_32_4	0	0.0391876
3-hydroxypropanoate	rp_30_3	0	0.0821024
3-hydroxypropanoate	rp_49_1	0	0.0255958
3-hydroxypropanoate	rp_37_3	0	0.069398
3-hydroxypropanoate	rp_31_3	0	0.0442815
3-hydroxypropanoate	rp_36_10	0	0.0700071
3-hydroxypropanoate	rp_23_1	0	0.0715543
3-hydroxypropanoate	rp_31_21	0	0.0379683
3-hydroxypropanoate	rp_36_17	0	0.0573776
3-hydroxypropanoate	rp_32_6	0	0.0395391
3-hydroxypropanoate	rp_27_1	0	0.26593
3-hydroxypropanoate	rp_38_2	0	0.0836956
3-hydroxypropanoate	rp_31_16	0	0.0591734
3-hydroxypropanoate	rp_36_4	0	0.0773374
3-hydroxypropanoate	rp_36_9	0	0.0699261
3-hydroxypropanoate	rp_47_5	0	0.384137
3-hydroxypropanoate	rp_35_2	0	0.111584
3-hydroxypropanoate	rp_30_4	0	0.0365541
3-hydroxypropanoate	rp_36_2	0	0.0870108
3-hydroxypropanoate	rp_31_24	0	0.0253259
3-hydroxypropanoate	rp_32_5	0	0.0391876
3-hydroxypropanoate	rp_31_14	0	0.065862
3-hydroxypropanoate	rp_36_3	0	0.0782265
3-hydroxypropanoate	rp_32_10	0	0.0237418
3-hydroxypropanoate	rp_28_1	0	0.0901206
3-hydroxypropanoate	rp_35_3	0	0.14293
3-hydroxypropanoate	rp_31_4	0	0.0521377
3-hydroxypropanoate	rp_1_2	0	0.0678587
3-hydroxypropanoate	rp_33_2	0	0.0501807
3-hydroxypropanoate	rp_52_1	0	0.0218
3-hydroxypropanoate	rp_36_5	0	0.077114
3-hydroxypropanoate	rp_2_1	1	0.379482
3-hydroxypropanoate	rp_37_11	0	0.0379949
3-hydroxypropanoate	rp_6_2	0	0.0590903
3-hydroxypropanoate	rp_29_4	0	0.0330614
3-hydroxypropanoate	rp_32_3	0	0.0495414
3-hydroxypropanoate	rp_38_3	0	0.111925
3-hydroxypropanoate	rp_36_22	0	0.0511328
3-hydroxypropanoate	rp_47_10	0	0.289756
3-hydroxypropanoate	rp_33_1	0	0.0604982
3-hydroxypropanoate	rp_45_1	0	0.0459333
O-Acetyl-L-homoserine	rp_3_2	0	0.95518
O-Acetyl-L-homoserine	rp_1_1	0	0.175211
O-Acetyl-L-homoserine	rp_1_2	0	0.173964
O-Acetyl-L-homoserine	rp_1_3	0	0.161808
O-Acetyl-L-homoserine	rp_2_1	1	0.961765
malonicacid	rp_2_1	0	0.94351
malonicacid	rp_3_1	0	0.49537
malonicacid	rp_7_4	0	0.268745
malonicacid	rp_8_3	0	0.135797
malonicacid	rp_5_1	0	0.204692
malonicacid	rp_4_2	0	0.464884
malonicacid	rp_6_2	0	0.119346
malonicacid	rp_4_1	0	0.421851
malonicacid	rp_4_3	1	0.288108
malonicacid	rp_1_1	0	0.686774
benzylalcohol	rp_147_1	0	0.0675937
benzylalcohol	rp_31_1	0	0.101344
benzylalcohol	rp_80_1	0	0.0514934
benzylalcohol	rp_124_1	0	0.0220466
benzylalcohol	rp_97_1	0	0.0248048
benzylalcohol	rp_133_1	0	0.0815461
benzylalcohol	rp_45_1	0	0.0639967
benzylalcohol	rp_82_2	0	0.084667
benzylalcohol	rp_93_5	0	0.0322245
benzylalcohol	rp_101_1	0	0.0210644
benzylalcohol	rp_146_2	0	0.0661931
benzylalcohol	rp_58_1	0	0.0355655
benzylalcohol	rp_12_2	0	0.156691
benzylalcohol	rp_48_2	0	0.0708996
benzylalcohol	rp_97_4	0	0.0237733
benzylalcohol	rp_101_4	0	0.0210893
benzylalcohol	rp_99_5	0	0.0265451
benzylalcohol	rp_22_4	0	0.787637
benzylalcohol	rp_68_1	0	0.0973452
benzylalcohol	rp_83_1	0	0.0392912
benzylalcohol	rp_33_1	0	0.0935597
benzylalcohol	rp_25_1	0	0.616084
benzylalcohol	rp_2_1	0	0.412792
benzylalcohol	rp_29_1	0	0.101344
benzylalcohol	rp_137_1	0	0.0478857
benzylalcohol	rp_146_1	0	0.0654408
benzylalcohol	rp_104_2	0	0.0231359
benzylalcohol	rp_114_1	0	0.0187165
benzylalcohol	rp_91_1	0	0.0163656
benzylalcohol	rp_86_2	0	0.0469839
benzylalcohol	rp_150_2	0	0.0411498
benzylalcohol	rp_65_2	0	0.0639088
benzylalcohol	rp_1_1	0	0.478273
benzylalcohol	rp_65_1	0	0.118197
benzylalcohol	rp_117_4	1	0.882614
benzylalcohol	rp_23_3	0	0.31011
benzylalcohol	rp_136_1	0	0.0828768
benzylalcohol	rp_121_1	0	0.0215412
benzylalcohol	rp_35_1	0	0.0751894
benzylalcohol	rp_46_2	0	0.0775885
benzylalcohol	rp_99_4	0	0.0265451
benzylalcohol	rp_120_1	0	0.0324644
benzylalcohol	rp_50_1	0	0.054723
benzylalcohol	rp_23_2	0	0.219894
benzylalcohol	rp_63_1	0	0.109239
benzylalcohol	rp_100_5	0	0.0188903
benzylalcohol	rp_70_1	0	0.0974492
benzylalcohol	rp_81_1	0	0.0637188
benzylalcohol	rp_112_1	0	0.0170466
benzylalcohol	rp_117_1	1	0.893187
benzylalcohol	rp_127_1	0	0.0176089
benzylalcohol	rp_42_1	0	0.0831439
benzylalcohol	rp_84_1	0	0.0430099
benzylalcohol	rp_116_1	0	0.0161188
benzylalcohol	rp_6_1	0	0.14532
benzylalcohol	rp_43_1	0	0.0827485
benzylalcohol	rp_88_1	0	0.0204471
benzylalcohol	rp_142_2	0	0.0446943
benzylalcohol	rp_113_1	0	0.0871556
benzylalcohol	rp_122_1	0	0.0235974
benzylalcohol	rp_32_1	0	0.0942533
benzylalcohol	rp_72_4	0	0.0596254
benzylalcohol	rp_22_2	0	0.788345
benzylalcohol	rp_144_1	0	0.102416
benzylalcohol	rp_109_2	0	0.0211917
benzylalcohol	rp_47_1	0	0.074195
benzylalcohol	rp_130_1	0	0.01786
benzylalcohol	rp_118_1	1	0.883467
benzylalcohol	rp_86_1	0	0.0410755
benzylalcohol	rp_94_2	0	0.0232213
benzylalcohol	rp_94_4	0	0.0232238
benzylalcohol	rp_90_1	0	0.0204294
benzylalcohol	rp_139_1	0	0.0738208
benzylalcohol	rp_10_1	0	0.100294
benzylalcohol	rp_98_3	0	0.0273507
benzylalcohol	rp_94_3	0	0.0232238
benzylalcohol	rp_24_4	0	0.75955
benzylalcohol	rp_95_4	0	0.0258954
benzylalcohol	rp_11_1	0	0.116457
benzylalcohol	rp_3_1	0	0.427667
benzylalcohol	rp_136_2	0	0.080684
benzylalcohol	rp_39_1	0	0.0886459
benzylalcohol	rp_102_3	0	0.0247235
benzylalcohol	rp_59_1	0	0.0928305
benzylalcohol	rp_9_2	0	0.243028
benzylalcohol	rp_134_2	0	0.0823259
benzylalcohol	rp_118_4	1	0.872901
benzylalcohol	rp_15_1	0	0.114512
benzylalcohol	rp_97_3	0	0.0235142
benzylalcohol	rp_99_3	0	0.0265451
benzylalcohol	rp_141_1	0	0.0430047
benzylalcohol	rp_51_1	0	0.0605449
benzylalcohol	rp_102_4	0	0.0243156
benzylalcohol	rp_98_4	0	0.0275557
benzylalcohol	rp_44_1	0	0.0656148
benzylalcohol	rp_21_4	0	0.354706
benzylalcohol	rp_142_1	0	0.0441224
benzylalcohol	rp_27_1	0	0.0766843
benzylalcohol	rp_123_1	0	0.0208773
benzylalcohol	rp_89_1	0	0.0194245
benzylalcohol	rp_76_2	0	0.105385
benzylalcohol	rp_62_1	0	0.103789
benzylalcohol	rp_102_1	0	0.0242043
benzylalcohol	rp_13_1	0	0.121911
benzylalcohol	rp_73_1	0	0.022495
benzylalcohol	rp_22_1	0	0.788345
benzylalcohol	rp_18_1	0	0.0986362
benzylalcohol	rp_104_1	0	0.0227205
benzylalcohol	rp_4_1	0	0.361967
benzylalcohol	rp_143_1	0	0.0991584
benzylalcohol	rp_8_1	0	0.144611
benzylalcohol	rp_26_1	1	0.550442
benzylalcohol	rp_125_1	0	0.0234779
benzylalcohol	rp_110_1	0	0.0178986
benzylalcohol	rp_30_1	0	0.0766843
benzylalcohol	rp_20_1	0	0.0439904
benzylalcohol	rp_16_2	0	0.198353
benzylalcohol	rp_140_2	0	0.0786795
benzylalcohol	rp_56_1	0	0.0508782
benzylalcohol	rp_74_1	0	0.0189623
benzylalcohol	rp_75_1	0	0.0818756
benzylalcohol	rp_101_2	0	0.0210644
benzylalcohol	rp_95_5	0	0.0258954
benzylalcohol	rp_148_2	0	0.0688776
benzylalcohol	rp_9_1	0	0.156504
benzylalcohol	rp_98_1	0	0.0282203
benzylalcohol	rp_34_1	0	0.0765112
benzylalcohol	rp_126_1	0	0.0261443
benzylalcohol	rp_99_1	0	0.026391
benzylalcohol	rp_55_1	0	0.0498317
benzylalcohol	rp_132_2	0	0.125967
benzylalcohol	rp_7_1	0	0.1516
benzylalcohol	rp_24_3	0	0.75955
benzylalcohol	rp_78_2	0	0.0610321
benzylalcohol	rp_97_5	0	0.0235142
benzylalcohol	rp_96_3	0	0.030861
benzylalcohol	rp_107_1	0	0.0148943
benzylalcohol	rp_16_1	0	0.126052
benzylalcohol	rp_72_3	0	0.0499685
benzylalcohol	rp_138_2	0	0.0489879
benzylalcohol	rp_77_1	0	0.0479504
benzylalcohol	rp_14_1	0	0.120439
benzylalcohol	rp_96_1	0	0.0303359
benzylalcohol	rp_95_3	0	0.0258954
benzylalcohol	rp_85_1	0	0.0329597
benzylalcohol	rp_24_1	0	0.774609
benzylalcohol	rp_128_1	0	0.0194277
benzylalcohol	rp_129_1	0	0.0168435
benzylalcohol	rp_71_1	0	0.0817712
benzylalcohol	rp_103_2	0	0.0203296
benzylalcohol	rp_100_4	0	0.0188903
benzylalcohol	rp_82_1	0	0.0689097
benzylalcohol	rp_95_1	0	0.0259117
benzylalcohol	rp_72_5	0	0.101623
benzylalcohol	rp_96_4	0	0.0304143
benzylalcohol	rp_95_2	0	0.0259117
benzylalcohol	rp_24_2	0	0.774609
benzylalcohol	rp_49_1	0	0.0555186
benzylalcohol	rp_93_3	0	0.0322245
benzylalcohol	rp_145_1	0	0.0654036
benzylalcohol	rp_103_1	0	0.0203296
benzylalcohol	rp_64_1	0	0.0942448
benzylalcohol	rp_84_2	0	0.0510623
benzylalcohol	rp_40_1	0	0.0686895
benzylalcohol	rp_100_3	0	0.0188903
benzylalcohol	rp_105_1	0	0.0185861
benzylalcohol	rp_21_2	0	0.26075
benzylalcohol	rp_93_2	0	0.0322072
benzylalcohol	rp_36_3	0	0.0420295
benzylalcohol	rp_138_1	0	0.048276
benzylalcohol	rp_150_1	0	0.0405643
benzylalcohol	rp_19_1	0	0.054858
benzylalcohol	rp_98_5	0	0.0273507
benzylalcohol	rp_5_2	0	0.189374
benzylalcohol	rp_67_1	0	0.0843617
benzylalcohol	rp_119_1	0	0.0293183
benzylalcohol	rp_108_1	0	0.0256866
benzylalcohol	rp_46_3	0	0.0379053
benzylalcohol	rp_17_1	0	0.0854951
benzylalcohol	rp_65_4	0	0.068961
benzylalcohol	rp_37_1	0	0.0686895
benzylalcohol	rp_144_2	0	0.103384
benzylalcohol	rp_104_4	0	0.0220819
benzylalcohol	rp_140_1	0	0.0862138
benzylalcohol	rp_79_1	0	0.042611
benzylalcohol	rp_117_2	1	0.893187
benzylalcohol	rp_96_2	0	0.0303359
benzylalcohol	rp_66_1	0	0.0843617
benzylalcohol	rp_54_2	0	0.0676593
benzylalcohol	rp_132_1	0	0.124963
benzylalcohol	rp_102_5	0	0.0247235
benzylalcohol	rp_106_1	0	0.030511
benzylalcohol	rp_65_3	0	0.0549264
benzylalcohol	rp_72_2	0	0.0531006
benzylalcohol	rp_98_2	0	0.0287043
benzylalcohol	rp_135_1	0	0.0792067
benzylalcohol	rp_53_1	0	0.0667152
benzylalcohol	rp_104_3	0	0.0219098
benzylalcohol	rp_93_4	0	0.0322245
benzylalcohol	rp_87_1	0	0.0252674
benzylalcohol	rp_22_3	0	0.787637
benzylalcohol	rp_69_1	0	0.0937051
benzylalcohol	rp_118_2	1	0.883467
benzylalcohol	rp_111_1	0	0.0209407
benzylalcohol	rp_131_1	0	0.121189
benzylalcohol	rp_76_1	0	0.0877872
benzylalcohol	rp_118_3	1	0.872901
benzylalcohol	rp_38_1	0	0.0801352
benzylalcohol	rp_94_5	0	0.0232238
benzylalcohol	rp_102_2	0	0.0242043
benzylalcohol	rp_100_2	0	0.018855
benzylalcohol	rp_92_1	0	0.015654
benzylalcohol	rp_61_1	0	0.109076
benzylalcohol	rp_101_3	0	0.0210893
benzylalcohol	rp_52_1	0	0.0483683
benzylalcohol	rp_117_3	1	0.882614
benzylalcohol	rp_97_2	0	0.0248048
benzylalcohol	rp_57_1	0	0.0523143
benzylalcohol	rp_134_1	0	0.0815444
benzylalcohol	rp_96_5	0	0.030861
benzylalcohol	rp_103_4	0	0.0193785
benzylalcohol	rp_78_1	0	0.0520754
benzylalcohol	rp_148_1	0	0.0711171
benzylalcohol	rp_28_1	0	0.0906326
benzylalcohol	rp_101_5	0	0.0210893
benzylalcohol	rp_60_1	0	0.0928305
benzylalcohol	rp_104_5	0	0.0219098
benzylalcohol	rp_12_1	0	0.13005
benzylalcohol	rp_100_1	0	0.018855
benzylalcohol	rp_103_5	0	0.0191606
benzylalcohol	rp_115_1	0	0.0702891
benzylalcohol	rp_93_1	0	0.0321134
benzylalcohol	rp_5_1	0	0.140945
benzylalcohol	rp_94_1	0	0.0232213
benzylalcohol	rp_80_2	0	0.0573717
benzylalcohol	rp_99_2	0	0.0264767
benzylalcohol	rp_41_1	0	0.0886459
benzylalcohol	rp_103_3	0	0.0191606
benzylalcohol	rp_36_1	0	0.0890961
benzylalcohol	rp_149_1	0	0.0403518
Isobutanol	rp_9_3	0	0.0138451
Isobutanol	rp_5_2	0	0.0228719
Isobutanol	rp_18_4	0	0.0122969
Isobutanol	rp_3_1	0	0.288704
Isobutanol	rp_17_3	0	0.0291258
Isobutanol	rp_16_1	0	0.0285253
Isobutanol	rp_16_2	0	0.0175679
Isobutanol	rp_17_2	0	0.0295662
Isobutanol	rp_5_1	0	0.0195489
Isobutanol	rp_7_3	0	0.0179094
Isobutanol	rp_16_4	0	0.0175679
Isobutanol	rp_14_5	0	0.0187234
Isobutanol	rp_12_1	0	0.0213241
Isobutanol	rp_9_2	0	0.022653
Isobutanol	rp_5_4	0	0.0228719
Isobutanol	rp_7_2	0	0.0162258
Isobutanol	rp_10_1	0	0.0313171
Isobutanol	rp_11_2	0	0.0155946
Isobutanol	rp_18_1	0	0.0220273
Isobutanol	rp_11_3	0	0.0104378
Isobutanol	rp_1_1	0	0.593448
Isobutanol	rp_4_1	0	0.238981
Isobutanol	rp_18_3	0	0.0122969
Isobutanol	rp_15_4	0	0.0465952
Isobutanol	rp_13_1	0	0.0243795
Isobutanol	rp_15_2	0	0.0465952
Isobutanol	rp_8_1	0	0.0179633
Isobutanol	rp_14_6	0	0.0122459
Isobutanol	rp_15_3	0	0.0455216
Isobutanol	rp_17_1	0	0.0550973
Isobutanol	rp_13_6	0	0.0172157
Isobutanol	rp_9_1	0	0.022653
Isobutanol	rp_13_4	0	0.0172157
Isobutanol	rp_7_4	0	0.0162258
Isobutanol	rp_6_1	0	0.0263439
Isobutanol	rp_16_3	0	0.0175679
Isobutanol	rp_18_2	0	0.0122969
Isobutanol	rp_2_1	1	0.528137
Isobutanol	rp_13_3	0	0.0170448
Isobutanol	rp_11_1	0	0.0155946
Isobutanol	rp_15_1	0	0.0770463
Isobutanol	rp_7_1	0	0.0145787
Isobutanol	rp_5_3	0	0.0245584
Isobutanol	rp_17_4	0	0.0295662
Isobutanol	rp_14_8	0	0.0122459
Isobutanol	rp_14_7	0	0.0120999
cis,cis-muconate	rp_108_1	0	0.0137833
cis,cis-muconate	rp_131_2	0	0.006823
cis,cis-muconate	rp_76_2	0	0.0158324
cis,cis-muconate	rp_81_1	0	0.0267424
cis,cis-muconate	rp_144_2	0	0.0163098
cis,cis-muconate	rp_31_3	0	0.187629
cis,cis-muconate	rp_126_2	0	0.00819414
cis,cis-muconate	rp_4_1	0	0.377104
cis,cis-muconate	rp_138_2	0	0.0150142
cis,cis-muconate	rp_130_1	0	0.0114911
cis,cis-muconate	rp_128_12	0	0.314945
cis,cis-muconate	rp_2_1	0	0.984512
cis,cis-muconate	rp_40_3	0	0.00785365
cis,cis-muconate	rp_119_1	0	0.0105675
cis,cis-muconate	rp_128_2	0	0.162078
cis,cis-muconate	rp_129_7	0	0.233507
cis,cis-muconate	rp_21_2	0	0.672332
cis,cis-muconate	rp_103_1	0	0.013638
cis,cis-muconate	rp_67_2	0	0.202693
cis,cis-muconate	rp_38_2	0	0.00716906
cis,cis-muconate	rp_80_2	0	0.0268254
cis,cis-muconate	rp_64_1	0	0.158892
cis,cis-muconate	rp_8_1	0	0.268249
cis,cis-muconate	rp_100_1	0	0.0137833
cis,cis-muconate	rp_28_1	0	0.157697
cis,cis-muconate	rp_9_1	0	0.339249
cis,cis-muconate	rp_105_2	0	0.0163906
cis,cis-muconate	rp_37_3	0	0.00883043
cis,cis-muconate	rp_73_1	0	0.00821126
cis,cis-muconate	rp_129_2	0	0.284955
cis,cis-muconate	rp_128_8	0	0.189923
cis,cis-muconate	rp_15_1	0	0.566373
cis,cis-muconate	rp_107_2	0	0.0162456
cis,cis-muconate	rp_123_2	0	0.00730263
cis,cis-muconate	rp_47_1	0	0.0135037
cis,cis-muconate	rp_107_1	0	0.0160521
cis,cis-muconate	rp_133_6	0	0.00952599
cis,cis-muconate	rp_42_1	0	0.00678981
cis,cis-muconate	rp_132_6	0	0.0117554
cis,cis-muconate	rp_131_1	0	0.006823
cis,cis-muconate	rp_133_4	0	0.00903463
cis,cis-muconate	rp_87_1	0	0.0284437
cis,cis-muconate	rp_61_1	0	0.0437112
cis,cis-muconate	rp_144_1	0	0.0166975
cis,cis-muconate	rp_46_1	0	0.0141431
cis,cis-muconate	rp_7_1	0	0.794011
cis,cis-muconate	rp_66_1	0	0.191061
cis,cis-muconate	rp_86_1	0	0.0276713
cis,cis-muconate	rp_36_5	0	0.00762297
cis,cis-muconate	rp_40_5	0	0.00785365
cis,cis-muconate	rp_23_1	0	0.101672
cis,cis-muconate	rp_133_2	0	0.00691412
cis,cis-muconate	rp_39_2	0	0.00601719
cis,cis-muconate	rp_111_1	0	0.013638
cis,cis-muconate	rp_3_1	1	0.956894
cis,cis-muconate	rp_38_1	0	0.0071027
cis,cis-muconate	rp_128_3	0	0.304451
cis,cis-muconate	rp_142_2	0	0.0163004
cis,cis-muconate	rp_31_11	0	0.235039
cis,cis-muconate	rp_49_1	0	0.0126574
cis,cis-muconate	rp_44_1	0	0.012361
cis,cis-muconate	rp_63_2	0	0.222094
cis,cis-muconate	rp_66_2	0	0.195933
cis,cis-muconate	rp_128_14	0	0.256864
cis,cis-muconate	rp_51_2	0	0.0136272
cis,cis-muconate	rp_149_2	0	0.0152079
cis,cis-muconate	rp_92_1	0	0.0229002
cis,cis-muconate	rp_132_1	0	0.0126343
cis,cis-muconate	rp_90_2	0	0.0282856
cis,cis-muconate	rp_61_2	0	0.0437112
cis,cis-muconate	rp_57_1	0	0.0160541
cis,cis-muconate	rp_131_3	0	0.00879919
cis,cis-muconate	rp_63_1	0	0.222094
cis,cis-muconate	rp_31_7	0	0.320051
cis,cis-muconate	rp_132_10	0	0.0133365
cis,cis-muconate	rp_33_1	0	0.35717
cis,cis-muconate	rp_139_1	0	0.0139989
cis,cis-muconate	rp_97_1	0	0.014467
cis,cis-muconate	rp_120_2	0	0.00866595
cis,cis-muconate	rp_79_1	0	0.0267424
cis,cis-muconate	rp_127_8	0	0.198518
cis,cis-muconate	rp_131_4	0	0.00879919
cis,cis-muconate	rp_47_2	0	0.0140887
cis,cis-muconate	rp_119_2	0	0.0103083
cis,cis-muconate	rp_24_1	0	0.0916719
cis,cis-muconate	rp_87_4	0	0.0294906
cis,cis-muconate	rp_104_1	0	0.0159166
cis,cis-muconate	rp_133_3	0	0.00903463
cis,cis-muconate	rp_40_2	0	0.00742732
cis,cis-muconate	rp_1_1	1	0.982464
cis,cis-muconate	rp_145_1	0	0.0141987
cis,cis-muconate	rp_137_1	0	0.014672
cis,cis-muconate	rp_86_2	0	0.0293544
cis,cis-muconate	rp_36_1	0	0.00756161
cis,cis-muconate	rp_35_1	0	0.00621253
cis,cis-muconate	rp_127_6	0	0.323898
cis,cis-muconate	rp_16_1	0	0.169629
cis,cis-muconate	rp_40_4	0	0.00741283
cis,cis-muconate	rp_129_3	0	0.251324
cis,cis-muconate	rp_127_1	0	0.164622
cis,cis-muconate	rp_117_4	0	0.00883451
cis,cis-muconate	rp_83_1	0	0.0281892
cis,cis-muconate	rp_37_2	0	0.00704073
cis,cis-muconate	rp_14_2	0	0.420528
cis,cis-muconate	rp_101_1	0	0.0138421
cis,cis-muconate	rp_35_4	0	0.00633516
cis,cis-muconate	rp_19_1	0	0.762091
cis,cis-muconate	rp_80_1	0	0.027682
cis,cis-muconate	rp_133_7	0	0.0127851
cis,cis-muconate	rp_45_2	0	0.0119855
cis,cis-muconate	rp_70_1	0	0.00755671
cis,cis-muconate	rp_37_1	0	0.00704073
cis,cis-muconate	rp_22_1	0	0.789829
cis,cis-muconate	rp_127_5	0	0.177323
cis,cis-muconate	rp_127_4	0	0.196254
cis,cis-muconate	rp_124_1	0	0.00824077
cis,cis-muconate	rp_129_4	0	0.177036
cis,cis-muconate	rp_31_5	0	0.295719
cis,cis-muconate	rp_113_2	0	0.011725
cis,cis-muconate	rp_128_6	0	0.256976
cis,cis-muconate	rp_109_2	0	0.0137944
cis,cis-muconate	rp_82_1	0	0.0267424
cis,cis-muconate	rp_38_5	0	0.00873603
cis,cis-muconate	rp_37_5	0	0.00883043
cis,cis-muconate	rp_85_1	0	0.0276713
cis,cis-muconate	rp_65_2	0	0.0838134
cis,cis-muconate	rp_25_1	0	0.281869
cis,cis-muconate	rp_53_2	0	0.283393
cis,cis-muconate	rp_14_1	0	0.492171
cis,cis-muconate	rp_143_1	0	0.0158929
cis,cis-muconate	rp_98_1	0	0.0129924
cis,cis-muconate	rp_127_7	0	0.263891
cis,cis-muconate	rp_37_4	0	0.00715211
cis,cis-muconate	rp_31_12	0	0.331589
cis,cis-muconate	rp_29_1	0	0.855988
cis,cis-muconate	rp_150_2	0	0.0156735
cis,cis-muconate	rp_110_1	0	0.013543
cis,cis-muconate	rp_11_2	0	0.477089
cis,cis-muconate	rp_90_6	0	0.0311119
cis,cis-muconate	rp_128_9	0	0.174621
cis,cis-muconate	rp_128_13	0	0.256864
cis,cis-muconate	rp_101_2	0	0.0140177
cis,cis-muconate	rp_118_1	0	0.0104641
cis,cis-muconate	rp_31_4	0	0.202165
cis,cis-muconate	rp_95_1	0	0.0128781
cis,cis-muconate	rp_133_5	0	0.00952599
cis,cis-muconate	rp_78_1	0	0.0267424
cis,cis-muconate	rp_27_2	0	0.508357
cis,cis-muconate	rp_90_1	0	0.0290512
cis,cis-muconate	rp_127_3	0	0.264478
cis,cis-muconate	rp_76_1	0	0.0129567
cis,cis-muconate	rp_140_1	0	0.0146326
cis,cis-muconate	rp_129_8	0	0.185682
cis,cis-muconate	rp_132_4	0	0.0104073
cis,cis-muconate	rp_84_1	0	0.0271523
cis,cis-muconate	rp_36_4	0	0.00767299
cis,cis-muconate	rp_32_1	0	0.0786646
cis,cis-muconate	rp_134_1	0	0.00757447
cis,cis-muconate	rp_83_2	0	0.0267424
cis,cis-muconate	rp_55_1	0	0.0141226
cis,cis-muconate	rp_112_1	0	0.0621939
cis,cis-muconate	rp_140_2	0	0.0142717
cis,cis-muconate	rp_129_5	0	0.151112
cis,cis-muconate	rp_12_1	0	0.709257
cis,cis-muconate	rp_31_2	0	0.325869
cis,cis-muconate	rp_111_2	0	0.0137535
cis,cis-muconate	rp_35_5	0	0.0082849
cis,cis-muconate	rp_45_3	0	0.0132237
cis,cis-muconate	rp_114_2	0	0.0125535
cis,cis-muconate	rp_128_16	0	0.19434
cis,cis-muconate	rp_58_1	0	0.0142859
cis,cis-muconate	rp_133_12	0	0.00968598
cis,cis-muconate	rp_105_1	0	0.016215
cis,cis-muconate	rp_133_10	0	0.00684453
cis,cis-muconate	rp_133_8	0	0.0127851
cis,cis-muconate	rp_90_5	0	0.0335909
cis,cis-muconate	rp_74_1	0	0.00751008
cis,cis-muconate	rp_128_4	0	0.304451
cis,cis-muconate	rp_89_1	0	0.0277086
cis,cis-muconate	rp_25_2	0	0.491271
cis,cis-muconate	rp_48_1	0	0.0150064
cis,cis-muconate	rp_146_1	0	0.0151781
cis,cis-muconate	rp_135_1	0	0.0083475
cis,cis-muconate	rp_133_1	0	0.00691412
cis,cis-muconate	rp_31_1	0	0.304657
cis,cis-muconate	rp_103_2	0	0.0137535
cis,cis-muconate	rp_87_5	0	0.0324197
cis,cis-muconate	rp_128_5	0	0.256976
cis,cis-muconate	rp_123_1	0	0.0074906
cis,cis-muconate	rp_36_3	0	0.00762297
cis,cis-muconate	rp_27_1	0	0.471397
cis,cis-muconate	rp_89_3	0	0.0321858
cis,cis-muconate	rp_88_2	0	0.02939
cis,cis-muconate	rp_133_11	0	0.00968598
cis,cis-muconate	rp_142_1	0	0.0166774
cis,cis-muconate	rp_38_3	0	0.00873603
cis,cis-muconate	rp_87_2	0	0.0275394
cis,cis-muconate	rp_138_1	0	0.0153751
cis,cis-muconate	rp_34_1	0	0.14242
cis,cis-muconate	rp_49_2	0	0.0133221
cis,cis-muconate	rp_39_5	0	0.00926252
cis,cis-muconate	rp_39_1	0	0.00614616
cis,cis-muconate	rp_36_2	0	0.00756161
cis,cis-muconate	rp_89_2	0	0.02939
cis,cis-muconate	rp_147_1	0	0.0139989
cis,cis-muconate	rp_53_3	0	0.270947
cis,cis-muconate	rp_75_1	0	0.0112863
cis,cis-muconate	rp_93_1	0	0.019992
cis,cis-muconate	rp_31_10	0	0.209578
cis,cis-muconate	rp_91_1	0	0.0198834
cis,cis-muconate	rp_40_1	0	0.00742732
cis,cis-muconate	rp_11_1	0	0.470571
cis,cis-muconate	rp_45_1	0	0.0112046
cis,cis-muconate	rp_30_1	0	0.57557
cis,cis-muconate	rp_132_11	0	0.0111644
cis,cis-muconate	rp_136_1	0	0.00757447
cis,cis-muconate	rp_87_6	0	0.0313973
cis,cis-muconate	rp_67_1	0	0.194318
cis,cis-muconate	rp_128_10	0	0.174621
cis,cis-muconate	rp_69_1	0	0.00831218
cis,cis-muconate	rp_10_1	0	0.0799726
cis,cis-muconate	rp_85_3	0	0.0321485
cis,cis-muconate	rp_150_1	0	0.0159385
cis,cis-muconate	rp_31_6	0	0.325869
cis,cis-muconate	rp_86_3	0	0.0321485
cis,cis-muconate	rp_23_2	0	0.357852
cis,cis-muconate	rp_148_2	0	0.0142717
cis,cis-muconate	rp_121_2	0	0.00878483
cis,cis-muconate	rp_8_2	0	0.119649
cis,cis-muconate	rp_90_4	0	0.0299378
cis,cis-muconate	rp_72_1	0	0.00848154
cis,cis-muconate	rp_112_2	0	0.0665518
cis,cis-muconate	rp_128_7	0	0.189923
cis,cis-muconate	rp_122_1	0	0.00677613
cis,cis-muconate	rp_94_1	0	0.0129924
cis,cis-muconate	rp_68_1	0	0.251432
cis,cis-muconate	rp_90_3	0	0.0314995
cis,cis-muconate	rp_43_1	0	0.00610602
cis,cis-muconate	rp_68_2	0	0.209455
cis,cis-muconate	rp_128_1	0	0.162078
cis,cis-muconate	rp_76_3	0	0.0132933
cis,cis-muconate	rp_125_1	0	0.00939758
cis,cis-muconate	rp_130_3	0	0.0100115
cis,cis-muconate	rp_35_3	0	0.0082849
cis,cis-muconate	rp_129_6	0	0.29902
cis,cis-muconate	rp_88_1	0	0.0276713
cis,cis-muconate	rp_141_1	0	0.0135293
cis,cis-muconate	rp_146_2	0	0.0148172
cis,cis-muconate	rp_31_8	0	0.331589
cis,cis-muconate	rp_87_3	0	0.0300806
cis,cis-muconate	rp_77_1	0	0.0260971
cis,cis-muconate	rp_109_1	0	0.0136188
cis,cis-muconate	rp_71_1	0	0.00764928
cis,cis-muconate	rp_39_3	0	0.00926252
cis,cis-muconate	rp_115_1	0	0.0116353
cis,cis-muconate	rp_5_1	1	0.928308
cis,cis-muconate	rp_128_11	0	0.314945
cis,cis-muconate	rp_17_1	0	0.747604
cis,cis-muconate	rp_121_3	0	0.00898487
cis,cis-muconate	rp_54_1	0	0.0142859
cis,cis-muconate	rp_127_2	0	0.31171
cis,cis-muconate	rp_123_3	0	0.00761368
cis,cis-muconate	rp_31_9	0	0.196714
cis,cis-muconate	rp_62_2	0	0.358101
cis,cis-muconate	rp_6_1	0	0.0855055
cis,cis-muconate	rp_116_2	0	0.00866595
cis,cis-muconate	rp_13_1	0	0.385405
cis,cis-muconate	rp_59_1	0	0.0139255
cis,cis-muconate	rp_56_1	0	0.0131503
cis,cis-muconate	rp_52_1	0	0.0441342
cis,cis-muconate	rp_85_2	0	0.0293544
cis,cis-muconate	rp_65_1	0	0.0838134
cis,cis-muconate	rp_99_1	0	0.0128098
cis,cis-muconate	rp_41_1	0	0.00610602
cis,cis-muconate	rp_84_3	0	0.0310144
cis,cis-muconate	rp_50_1	0	0.0141431
cis,cis-muconate	rp_148_1	0	0.0146326
cis,cis-muconate	rp_18_1	0	0.744809
cis,cis-muconate	rp_1_2	1	0.985855
cis,cis-muconate	rp_38_4	0	0.00721408
cis,cis-muconate	rp_129_1	0	0.159981
cis,cis-muconate	rp_102_1	0	0.013543
cis,cis-muconate	rp_106_1	0	0.0159099
cis,cis-muconate	rp_128_15	0	0.19434
cis,cis-muconate	rp_35_2	0	0.00621253
cis,cis-muconate	rp_26_1	0	0.299294
cis,cis-muconate	rp_88_3	0	0.0321485
cis,cis-muconate	rp_132_7	0	0.010126
cis,cis-muconate	rp_39_4	0	0.00626565
cis,cis-muconate	rp_117_3	0	0.00898487
cis,cis-muconate	rp_51_1	0	0.0131046
cis,cis-muconate	rp_133_9	0	0.00684453
cis,cis-muconate	rp_21_1	0	0.771797
cis,cis-muconate	rp_96_1	0	0.0145449
cis,cis-muconate	rp_60_1	0	0.0790513
cis,cis-muconate	rp_84_2	0	0.0289729
cis,cis-muconate	rp_20_1	0	0.585213
Astaxanthin	rp_4_107	0	0.0109332
Astaxanthin	rp_3_197	0	0.010274
Astaxanthin	rp_5_383	0	0.010774
Astaxanthin	rp_2_118	0	0.0110729
Astaxanthin	rp_1_95	0	0.0105586
Astaxanthin	rp_1_77	0	0.0110729
Astaxanthin	rp_3_103	0	0.010774
Astaxanthin	rp_5_953	0	0.0110729
Astaxanthin	rp_4_38	0	0.0105586
Astaxanthin	rp_2_72	0	0.0105586
Astaxanthin	rp_3_239	0	0.010774
Astaxanthin	rp_5_544	0	0.0105586
Astaxanthin	rp_4_28	0	0.0110729
Astaxanthin	rp_2_92	0	0.0104332
Astaxanthin	rp_1_116	0	0.0110729
Astaxanthin	rp_2_37	0	0.0105586
Astaxanthin	rp_3_121	0	0.0112172
Astaxanthin	rp_1_7	0	0.0105586
Astaxanthin	rp_5_650	0	0.0110729
Astaxanthin	rp_4_5	0	0.0104332
Astaxanthin	rp_5_515	0	0.010274
Astaxanthin	rp_1_114	0	0.0110729
Astaxanthin	rp_4_55	0	0.0110729
Astaxanthin	rp_3_144	0	0.010274
Astaxanthin	rp_2_20	0	0.010774
Astaxanthin	rp_5_348	0	0.0105586
Astaxanthin	rp_4_43	0	0.0105586
Astaxanthin	rp_1_42	0	0.0105586
Astaxanthin	rp_3_153	0	0.0116462
Astaxanthin	rp_2_55	1	0.0110729
ferulate	rp_3_1	1	0.993039
ferulate	rp_11_3	1	0.990177
ferulate	rp_9_3	1	0.981783
ferulate	rp_2_1	1	0.992732
ferulate	rp_12_14	0	0.679605
ferulate	rp_7_1	1	0.976563
ferulate	rp_5_2	1	0.990942
ferulate	rp_5_1	1	0.990502
ferulate	rp_4_1	1	0.993046
ferulate	rp_10_1	1	0.985502
ferulate	rp_8_6	1	0.98229
ferulate	rp_8_1	1	0.963631
ferulate	rp_6_2	1	0.97259
ferulate	rp_3_2	1	0.996203
ferulate	rp_4_2	1	0.995844
ferulate	rp_11_2	1	0.984261
ferulate	rp_12_19	0	0.762188
ferulate	rp_1_1	1	0.993132
ferulate	rp_6_3	1	0.976288
ferulate	rp_9_2	1	0.967189
ferulate	rp_8_3	1	0.966565
ferulate	rp_8_5	1	0.97978
phenol	rp_2_2	1	0.99311
phenol	rp_4_1	0	0.611284
phenol	rp_6_1	0	0.9756
phenol	rp_10_1	0	0.954913
phenol	rp_9_1	0	0.993075
phenol	rp_3_1	1	0.992954
phenol	rp_8_1	0	0.927516
phenol	rp_1_1	1	0.99316
phenol	rp_5_1	0	0.795207
phenol	rp_4_2	0	0.588753
phenol	rp_2_1	1	0.995252
phenol	rp_7_1	0	0.978784
theophylline	rp_2_2	0	0.0412834
theophylline	rp_2_22	0	0.0548518
theophylline	rp_2_23	0	0.303515
theophylline	rp_2_7	0	0.0419986
theophylline	rp_2_8	0	0.274971
theophylline	rp_2_9	0	0.0276448
theophylline	rp_2_15	0	0.0554762
theophylline	rp_2_17	0	0.138629
theophylline	rp_2_19	0	0.0978327
theophylline	rp_2_11	0	0.0359185
theophylline	rp_4_1	0	0.0223629
theophylline	rp_2_5	0	0.0412834
theophylline	rp_2_18	0	0.526106
theophylline	rp_2_10	0	0.0419986
theophylline	rp_1_1	1	0.974718
theophylline	rp_2_12	0	0.0554762
theophylline	rp_2_1	0	0.0267998
theophylline	rp_2_6	0	0.0276448
theophylline	rp_2_13	0	0.339006
theophylline	rp_2_16	0	0.0978327
theophylline	rp_2_4	0	0.0267998
theophylline	rp_2_20	0	0.138629
theophylline	rp_2_3	0	0.243811
theophylline	rp_2_25	0	0.0548518
theophylline	rp_2_21	0	0.0351253
theophylline	rp_2_24	0	0.0351253
theophylline	rp_2_14	1	0.0359185
theophylline	rp_3_1	0	0.0263331
ethylene	rp_4_2	0	0.115692
ethylene	rp_1_2	1	0.983088
ethylene	rp_4_1	0	0.0555301
ethylene	rp_3_2	0	0.239087
ethylene	rp_1_1	1	0.988947
ethylene	rp_2_1	1	0.987225
alpha-Arbutin	rp_1_1	0	0.981537
alpha-Arbutin	rp_2_1	1	0.948676
4-hydroxymandelicacid	rp_1_2	1	0.994991
1,3-propanediol	rp_2_1	0	0.284286
1,3-propanediol	rp_1_1	1	0.323988
caffeine	rp_1_4	0	0.0279568
caffeine	rp_6_1	0	0.0261446
caffeine	rp_5_1	0	0.0215106
caffeine	rp_2_1	0	0.0143543
caffeine	rp_5_6	0	0.0256187
caffeine	rp_5_11	0	0.0261568
caffeine	rp_6_2	0	0.0261649
caffeine	rp_1_5	0	0.0433904
caffeine	rp_1_1	0	0.0279568
caffeine	rp_1_6	0	0.0406634
caffeine	rp_5_12	0	0.01934
caffeine	rp_3_1	0	0.0119167
caffeine	rp_1_3	0	0.0525449
caffeine	rp_6_5	0	0.0401509
caffeine	rp_5_7	0	0.0227968
caffeine	rp_6_8	0	0.0233708
caffeine	rp_1_8	0	0.0779117
caffeine	rp_1_11	0	0.0366623
caffeine	rp_1_16	0	0.0248732
caffeine	rp_3_2	0	0.0163649
caffeine	rp_6_4	0	0.0442697
caffeine	rp_5_3	0	0.0215453
caffeine	rp_1_9	0	0.0406634
caffeine	rp_4_1	1	0.0169819
caffeine	rp_1_14	0	0.0366623
caffeine	rp_6_7	0	0.0233764
caffeine	rp_5_4	0	0.0255696
caffeine	rp_5_8	0	0.0303627
caffeine	rp_1_17	0	0.0379056
caffeine	rp_5_9	0	0.0228601
caffeine	rp_6_3	0	0.0442669
caffeine	rp_1_19	0	0.0248732
caffeine	rp_5_5	0	0.0339924
caffeine	rp_1_2	0	0.0433904
caffeine	rp_1_15	0	0.0533741
caffeine	rp_6_6	0	0.0401195
caffeine	rp_1_13	0	0.0683441
caffeine	rp_1_18	0	0.0453353
caffeine	rp_1_10	0	0.0601127
caffeine	rp_1_20	0	0.0379056
caffeine	rp_5_2	0	0.0293346
caffeine	rp_1_7	0	0.0601127
caffeine	rp_1_12	0	0.0533741
caffeine	rp_5_10	0	0.0192911
valencene	rp_1_1	1	0.995635
salicylate	rp_21_3	0	0.239074
salicylate	rp_23_4	0	0.202598
salicylate	rp_30_2	0	0.522007
salicylate	rp_10_1	0	0.519407
salicylate	rp_12_5	0	0.885594
salicylate	rp_30_1	0	0.590027
salicylate	rp_23_5	0	0.0805943
salicylate	rp_14_1	0	0.957323
salicylate	rp_13_3	0	0.498715
salicylate	rp_7_2	0	0.613651
salicylate	rp_11_2	0	0.824871
salicylate	rp_24_5	0	0.338345
salicylate	rp_12_4	0	0.966264
salicylate	rp_28_1	0	0.884142
salicylate	rp_19_1	0	0.740571
salicylate	rp_12_3	0	0.885594
salicylate	rp_20_1	0	0.714351
salicylate	rp_13_4	0	0.773238
salicylate	rp_26_1	0	0.88584
salicylate	rp_22_3	0	0.607069
salicylate	rp_21_5	0	0.239074
salicylate	rp_8_1	0	0.50891
salicylate	rp_22_2	0	0.83244
salicylate	rp_24_4	0	0.554682
salicylate	rp_27_1	0	0.902715
salicylate	rp_25_3	0	0.240832
salicylate	rp_28_2	0	0.859547
salicylate	rp_21_2	0	0.577634
salicylate	rp_7_3	0	0.840183
salicylate	rp_26_5	0	0.675603
salicylate	rp_11_1	0	0.822497
salicylate	rp_12_1	0	0.967195
salicylate	rp_3_1	0	0.862726
salicylate	rp_29_1	0	0.627874
salicylate	rp_17_1	0	0.956888
salicylate	rp_18_1	0	0.948698
salicylate	rp_26_4	0	0.884766
salicylate	rp_24_3	0	0.338345
salicylate	rp_23_1	0	0.212884
salicylate	rp_11_3	0	0.543918
salicylate	rp_4_1	0	0.63829
salicylate	rp_32_2	0	0.861821
salicylate	rp_14_2	0	0.957323
salicylate	rp_23_2	0	0.22518
salicylate	rp_24_1	0	0.558862
salicylate	rp_23_3	0	0.0805943
salicylate	rp_22_1	0	0.82014
salicylate	rp_2_1	1	0.992631
salicylate	rp_13_5	0	0.498715
salicylate	rp_26_2	0	0.88584
salicylate	rp_12_2	0	0.965892
salicylate	rp_32_1	0	0.891407
salicylate	rp_25_5	0	0.240832
salicylate	rp_14_5	0	0.870538
salicylate	rp_11_4	0	0.808603
salicylate	rp_25_4	0	0.560535
salicylate	rp_22_4	0	0.828499
salicylate	rp_16_1	0	0.955355
salicylate	rp_14_3	0	0.870538
salicylate	rp_11_5	0	0.543918
salicylate	rp_6_1	0	0.870912
salicylate	rp_31_1	0	0.91446
salicylate	rp_26_3	0	0.675603
salicylate	rp_25_1	0	0.547094
salicylate	rp_18_2	0	0.939153
salicylate	rp_14_4	0	0.959533
salicylate	rp_21_4	0	0.572479
salicylate	rp_7_1	0	0.599033
salicylate	rp_13_1	0	0.788073
salicylate	rp_24_2	0	0.540962
salicylate	rp_22_5	0	0.607069
salicylate	rp_21_1	0	0.573909
salicylate	rp_9_1	0	0.170269
salicylate	rp_25_2	0	0.562809
salicylate	rp_13_2	0	0.805044
salicylate	rp_1_1	0	0.989288
salicylate	rp_5_1	0	0.938223
salicylate	rp_15_1	0	0.964754
salicylate	rp_16_2	0	0.948537
miltiradiene	rp_39_54	1	0.979184
miltiradiene	rp_12_79	1	0.988564
miltiradiene	rp_60_430	1	0.993002
miltiradiene	rp_61_957	1	0.991662
miltiradiene	rp_58_313	1	0.995085
miltiradiene	rp_61_309	1	0.993787
miltiradiene	rp_43_242	1	0.983164
miltiradiene	rp_13_6	1	0.977229
miltiradiene	rp_60_129	1	0.994033
miltiradiene	rp_12_128	1	0.988448
miltiradiene	rp_12_152	1	0.989018
miltiradiene	rp_50_221	1	0.978964
miltiradiene	rp_5_41	1	0.9957
miltiradiene	rp_61_350	1	0.9884
miltiradiene	rp_62_8	1	0.960022
miltiradiene	rp_59_150	1	0.995036
miltiradiene	rp_27_391	1	0.981428
miltiradiene	rp_8_16	1	0.98203
miltiradiene	rp_3_2	1	0.990866
miltiradiene	rp_58_173	1	0.994548
miltiradiene	rp_32_208	1	0.983007
miltiradiene	rp_49_198	1	0.98504
miltiradiene	rp_60_631	1	0.991662
miltiradiene	rp_60_597	1	0.993985
miltiradiene	rp_6_4	1	0.978356
miltiradiene	rp_58_224	1	0.99528
miltiradiene	rp_60_370	1	0.994033
miltiradiene	rp_57_1	1	0.919119
miltiradiene	rp_12_121	1	0.98654
miltiradiene	rp_60_394	1	0.993787
miltiradiene	rp_23_239	1	0.986588
miltiradiene	rp_52_93	1	0.976727
miltiradiene	rp_49_101	1	0.98504
miltiradiene	rp_61_463	1	0.991662
miltiradiene	rp_1_7	0	0.987292
miltiradiene	rp_12_14	1	0.988878
miltiradiene	rp_61_448	1	0.991662
miltiradiene	rp_33_1784	1	0.984333
miltiradiene	rp_18_291	1	0.98443
miltiradiene	rp_60_585	1	0.993002
miltiradiene	rp_22_304	1	0.985964
miltiradiene	rp_61_824	1	0.991728
miltiradiene	rp_58_181	1	0.99528
miltiradiene	rp_63_17	1	0.965263
miltiradiene	rp_61_922	1	0.994147
miltiradiene	rp_11_35	1	0.988403
miltiradiene	rp_58_72	1	0.995342
miltiradiene	rp_50_82	1	0.985452
miltiradiene	rp_42_136	1	0.987145
miltiradiene	rp_60_240	1	0.991662
miltiradiene	rp_59_355	1	0.995169
miltiradiene	rp_46_39	1	0.98913
miltiradiene	rp_48_223	1	0.988875
miltiradiene	rp_54_43	1	0.9682
miltiradiene	rp_21_449	1	0.980241
miltiradiene	rp_60_486	1	0.991526
miltiradiene	rp_36_10966	1	0.989558
miltiradiene	rp_61_1055	1	0.991662
miltiradiene	rp_51_97	1	0.98508
miltiradiene	rp_31_275	1	0.982112
miltiradiene	rp_37_8	1	0.976529
miltiradiene	rp_49_95	1	0.978964
miltiradiene	rp_61_673	1	0.993163
miltiradiene	rp_45_52	1	0.989269
miltiradiene	rp_12_24	1	0.98654
miltiradiene	rp_19_27	1	0.979504
miltiradiene	rp_59_68	1	0.995036
miltiradiene	rp_53_3	1	0.964313
miltiradiene	rp_12_51	1	0.989018
miltiradiene	rp_38_33	1	0.98357
miltiradiene	rp_61_1182	1	0.990662
miltiradiene	rp_59_178	1	0.994486
miltiradiene	rp_58_94	1	0.994548
miltiradiene	rp_58_271	1	0.995342
miltiradiene	rp_10_48	1	0.985389
miltiradiene	rp_60_263	1	0.990662
miltiradiene	rp_51_175	1	0.976727
miltiradiene	rp_61_587	1	0.994147
miltiradiene	rp_60_223	1	0.991662
miltiradiene	rp_61_951	1	0.993787
miltiradiene	rp_30_1695	1	0.988121
miltiradiene	rp_60_313	1	0.993787
miltiradiene	rp_47_18	1	0.989003
miltiradiene	rp_61_1	1	0.991728
miltiradiene	rp_60_296	1	0.991662
miltiradiene	rp_50_159	1	0.978964
miltiradiene	rp_29_227	1	0.987233
miltiradiene	rp_7_56	1	0.980348
miltiradiene	rp_46_141	1	0.98913
miltiradiene	rp_55_37	1	0.969223
miltiradiene	rp_60_496	1	0.9884
miltiradiene	rp_61_195	1	0.993163
miltiradiene	rp_59_197	1	0.995169
miltiradiene	rp_59_138	1	0.995392
miltiradiene	rp_2_7	0	0.986999
miltiradiene	rp_61_876	1	0.993985
miltiradiene	rp_61_93	1	0.991662
miltiradiene	rp_40_50	1	0.986568
miltiradiene	rp_35_2840	1	0.989484
miltiradiene	rp_56_236	1	0.973241
miltiradiene	rp_60_489	1	0.991526
miltiradiene	rp_58_36	1	0.995085
miltiradiene	rp_61_991	1	0.9884
miltiradiene	rp_9_940	1	0.982879
miltiradiene	rp_14_8	1	0.978011
miltiradiene	rp_60_286	1	0.993985
miltiradiene	rp_45_71	1	0.989269
miltiradiene	rp_16_20	1	0.984092
miltiradiene	rp_59_15	1	0.993238
miltiradiene	rp_44_3380	1	0.989075
miltiradiene	rp_61_125	1	0.991662
miltiradiene	rp_24_2388	1	0.987433
miltiradiene	rp_50_332	1	0.985452
miltiradiene	rp_12_15	1	0.988878
miltiradiene	rp_28_243	1	0.986805
miltiradiene	rp_17_64	1	0.98455
miltiradiene	rp_60_184	1	0.990662
miltiradiene	rp_34_3201	1	0.988032
miltiradiene	rp_59_543	1	0.995392
miltiradiene	rp_58_85	1	0.993339
miltiradiene	rp_60_207	1	0.991662
miltiradiene	rp_10_53	1	0.985389
miltiradiene	rp_52_9	1	0.98508
miltiradiene	rp_41_62	1	0.98042
miltiradiene	rp_59_192	1	0.994486
miltiradiene	rp_4_5	1	0.994443
miltiradiene	rp_20_39	1	0.980528
miltiradiene	rp_61_714	1	0.993985
miltiradiene	rp_49_184	1	0.978964
miltiradiene	rp_58_48	1	0.993339
miltiradiene	rp_59_254	1	0.993238
[truncated: 6,003 more rows]

## Sheet: Figure3
Supplementary Source data file for Figure 3
Name-in-Figure	Name-in-Supp.-Dataset-3	strain	rank1	rank2	rank3	rank4	nbr-pathways		Note: ranks and nbr-pathways are those found in Supp. Dataset-3 tab=Lit_Pathway_Rank_ML
xylitol*	xylitol	e_coli	8				18
vanillic aldehyde*	4-hydroxy3-methoxybenzaldehyde	e_coli	10	13	15		55
valencene**	valencene	s_cerevisiae	1	1			1
geraniol**	Geraniol	s_cerevisiae	1	1			6
sclareol**	sclareol	s_cerevisiae	1	18			337
sabinene*	sabinene	e_coli	1	1			1
rosmarinate*	rosmarinate	e_coli	61	228			346
trans-resveratrol*	trans-resveratrol	e_coli	1	22			98
pinosylvin*	pinosylvin	e_coli	1	1			23
miltiradiene*	miltiradiene	e_coli	1	126			139
manoyloxide**	manoyloxide	s_cerevisiae	6	106			110
monool**	monool	s_cerevisiae	1	82			82
malonic acid*	malonicacid	e_coli	4				10
(S)-lactoyl-CoA*	S-lactoyl-CoA	e_coli	1	4			200
isobutanol*	isobutanol	e_coli	3	3			46
ferulate**	ferulate	s_cerevisiae	2	4			22
ethylene**	ethylene	s_cerevisiae	1	3			6
caffeic acid*	caffeicacid	e_coli	9	10			23
biformene**	biformene	s_cerevisiae	1				1
acetone*	acetone	e_coli	7				16
4-hydroxycoumarin*	4-hydroxycoumarin	e_coli	1	7			181
4-coumarate*	4-coumarate	e_coli	1	1			12
4-hydroxybutyricacid*	4-hydroxybutyricacid	e_coli	1	13			515
2S-eriodictyol*	2S-eriodictyol	e_coli	9				33
1,3-diaminopropane*	1,3-diaminopropane	e_coli	1	2			18
n-butanol*	n-butanol	e_coli	1				6
garbanzol*	garbanzol	e_coli	1	1			10
ectoine*	ectoine	e_coli	1	2			4
mesaconate*	mesaconate	e_coli	1	1			8
astaxanthin*	astaxanthin	e_coli	28	28			30
beta-carotene*	beta-carotene	e_coli	1	2			138
resveratrol**	resveratrol	s_cerevisiae	3	3	3		32
2,3-butanediol*	2,3-butanediol	e_coli	1				12
acrylic acid*	Acrylicacid	e_coli	84				116
bisdemethoxycurcumin***	bisdemethoxycurcumin	p_putida	1	1			16
alpha-arbutin*	alpha-arbutin	e_coli	2				2
3-hydroxypropanoate*	3-hydroxypropanoate	e_coli	4	4			153
phenol*	phenol	e_coli	3	5			12
salicylate*	salicylate	e_coli	1				79
pentadecane*	pentadecane	e_coli	8				21
pyrogallol*	pyrogallol	e_coli	1	1	1	351	383
4-hydroxymandelicacid**	4-hydroxymandelicacid	s_cerevisiae	1	1			1
caffeine**	caffeine	s_cerevisiae	43	43	43	43	44
theophylline**	theophylline	s_cerevisiae	1	1	1		28
lycopene**	lycopene	s_cerevisiae	1	9			39
p-hydroxystyrene*	p-hydroxystyrene	e_coli	1	7			12
mesaconic acid*	mesaconicacid	e_coli	1	1			8
benzylalcohol*	benzylalcohol	e_coli	5	5			240
vanillin*	vanillin	e_coli	1	10			55
O-Acetyl-L-homoserine*	O-Acetyl-L-homoserine	e_coli	1				5
2,5-dihydroxybenzoic acid*	2,5-dihydroxybenzoicacid	e_coli	1	10			342
1-propanol*	1-propanol	e_coli	1	1			3
cis,cis-muconate*	cis,cis-muconate	e_coli	1	4	4		297
poly-3-hydroxybutyrate*	poly-3-hydroxybutyrate	e_coli	2				4
3-methybutanol*	3-methybutanol	e_coli	2				3
Limonene*	Limonene	e_coli	1				1
N-methylpyrrolinium*	N-methylpyrrolinium	e_coli	1				1
S-limonene*	S-limonene	e_coli	1				1
1,3-propanediol*	1,3-propanediol	e_coli	2				2
2-amino-1,3-propanediol*	2-amino-1,3-propanediol	e_coli	1	1			1
